# Supplementary material for: Reciprocal epigenetic remodeling controls testicular cancer hypersensitivity to hypomethylating agents and chemotherapy
Source: Mol Oncol. 2021 Sep 15;16(3):683–98. doi: 10.1002/1878-0261.13096 (PMC8807365; doi:10.1002/1878-0261.13096)
Supplement: Supplementary file 1 — Table S1. RT‐PCR primers used in this study. [file MOL2-16-683-s008.xlsx]

## Sheet: Supplemental Table 1
Supplemental Table 1. RT-PCR primers used in this study
Primer Name	Sequence (5' to 3')
DNMT1-FP	GGTTTCCTTCCTCAGCTACTGCGA
DNMT1-RP	CACTGATAGCCCATGCGGACC
DNMT3A-FP	GACTCCATCACGGTGGGCATGG
DNMT3A-RP	TGTCCCTCTTGTCACTAACGCC
DNMT3B-FP	GAGTCCATTGCTGTTGGAACCG
DNMT3B-RP	ATGTCCCTCTTGTCGCCAACCT
EZH2-FP	GTGGAGAGATTATTTCTCAAGATG
EZH2-RP	CCGACATACTTCAGGGCATCAGCC
BMI1-FP	CCAGGGCTTTTCAAAAATGA
BMI1-RP	CCGATCCAATCTGTTCTGGT
KDM6A-FP	CACAGTACCAGGCCTCCTCATT
KDM6A-RP	TCACTATCTGAGTGGTCTTTATGATGACT
KDM6B-FP	CGGAGACACGGGTGATGATT
KDM6B-RP	CAGTCCTTTCACAGCCAATTCC
ACTIN-FP	TTTGAGACCTTCAACACCCCAGCC
ACTIN-RP	AATGTCACGCACGATTTCCCGC
