# Supplementary material for: Reciprocal epigenetic remodeling controls testicular cancer hypersensitivity to hypomethylating agents and chemotherapy
Source: Mol Oncol. 2021 Sep 15;16(3):683–98. doi: 10.1002/1878-0261.13096 (PMC8807365; doi:10.1002/1878-0261.13096)
Supplement: Supplementary file 2 — Table S2. Differentially expressed genes in 5‐aza resistant cells with FDR ≤ 0.01 and absolute fold change ≥ 1.5. [file MOL2-16-683-s004.xlsx]

## Sheet: Supplemental Table 2
Supplemental Table 2. Differentially expressed genes in 5-aza resistant cells with FDR <0.01 and absolute fold change >=1.5.
2102EP AH2-A2				2102EP AH2-B9				2102EP AH1-A5
Gene	Fold Change	FDR		Gene	Fold Change	FDR		Gene	Fold Change	FDR
FCRL3	19.776	2.84e-15		FCRL3	21.3777	1.06e-15		VCX3A	9.16132	3.33e-12
FLG-AS1	7.10862	2.38e-10		IGFN1	11.1583	5.17e-12		DSCR8	8.4706	8.93e-09
LRATD1	6.85828	1.06e-13		FLG-AS1	9.64873	1.37e-11		DSCR4	7.53534	3.2e-08
IGFN1	6.13613	1.06e-09		LOC101928304	8.98151	6.8e-10		HOXA1	7.26065	8.84e-20
SEMA3C	5.73136	4.88e-13		BIRC3	8.84907	1.25e-10		MIXL1	7.22855	5.84e-17
PRSS22	5.55658	3.5e-10		PRSS22	8.64968	4.46e-12		FCRL3	6.84177	1.73e-11
TTC29	5.47483	6.53e-13		FLG	8.20427	3.55e-12		CDX2	6.05425	1.91e-17
OSGIN1	5.31713	2.05e-07		LRATD1	8.07153	1.57e-14		VCX3B	6.04158	1.03e-10
FLG	5.12819	4.2e-10		ALOX5AP	7.89967	9.84e-10		LINC01780	6.00784	1.29e-05
PDCD1LG2	5.10706	5.06e-08		NT5E	7.74653	1.06e-15		LINC02772	5.77523	8.16e-11
ZCCHC12	4.9343	9.49e-19		FAM83A	7.54982	6.42e-10		TSPEAR-AS1	5.10733	4.81e-07
VTCN1	4.68067	1.01e-08		FLJ22447	7.34595	3.81e-08		HOXA5	4.89032	1.78e-06
ZNF503-AS2	4.6473	5.76e-08		SEMA3C	7.33172	2.95e-14		CCBE1	4.83972	1.6e-12
SERPINB7	4.64251	4.25e-09		TTC29	7.29254	2.59e-14		TSPO	4.81254	2.53e-06
NT5E	4.6402	3.19e-13		KRTAP2-3	7.14798	7.1e-08		EOMES	4.75266	1.09e-14
CXCR5	4.56277	1.93e-10		LOC107986550	7.08338	1.28e-07		CNTN3	4.62231	2.11e-05
CPZ	4.52909	7.53e-15		PDCD1LG2	6.8264	2.63e-09		LINC01234	4.52353	3.11e-13
MVP	4.51682	3.19e-13		ARAP2	6.80603	2.45e-09		VCX	4.41695	1.36e-08
ALOX5AP	4.39091	2.99e-07		MVP	6.77873	2.63e-15		TBXT	4.38492	2.04e-11
UCN2	4.32825	5.22e-16		S100A5	6.6554	3.69e-10		CDX1	4.23157	1.73e-16
CSF1R	4.31061	8.59e-13		SERPINB7	6.64194	8.4e-11		LINC00654	4.22054	4.05e-08
LOC101928336	4.28586	4.46e-09		S1PR1	6.51438	7.22e-09		HOTAIRM1	4.09538	1.91e-13
ANXA2P3	4.28176	2.98e-06		NNMT	6.48427	9.23e-14		ZNF503-AS2	4.08803	3.84e-07
SLCO2B1	4.22905	1.46e-10		S100A4	6.21135	1.51e-17		LOC101929014	3.98957	7.2e-08
S100A4	4.22322	1.83e-15		CAT	6.17822	5.62e-10		CCDC36	3.98927	3.99e-05
FAM83A	4.2188	2.22e-07		LOC105371675	6.15001	7.54e-07		LOC100130256	3.9523	2.57e-13
NNMT	4.21033	1.54e-11		BGN	6.13014	1.48e-16		SRARP	3.92781	1.42e-05
LOC101929014	4.14491	2.55e-08		LINC00654	6.07361	3.57e-10		LINC02575	3.89323	1.42e-06
KRTAP2-3	4.13881	1.02e-05		ITGB3	5.99047	1.27e-11		EVX1-AS	3.88472	5.04e-06
S100A5	4.13004	6.28e-08		TSPAN1	5.899	2.24e-09		GHRH	3.87842	0.000201059
S1PR1	4.12544	7.51e-07		ZBED2	5.87371	4.12e-07		TOB2P1	3.72585	1.93e-07
CSDC2	4.11476	3.07e-16		LOX	5.86297	9.65e-18		HLA-DQB1	3.71204	2.46e-16
TSPAN1	4.07654	1.31e-07		UCN2	5.81934	1.2e-17		PRPH2	3.68009	6.57e-09
AHNAK2	4.034	5.75e-15		CCDC92	5.75479	2.1e-16		PITX2	3.63368	2.31e-10
GREM1	4.0203	9.49e-19		ODAPH	5.7443	4.13e-15		KRT16P2	3.59678	4e-11
VGLL3	4.0048	1.23e-14		ALOXE3	5.74265	3.4e-09		IPCEF1	3.55463	8.82e-08
ZNF503	3.99902	4.46e-13		KANK4	5.73532	1.92e-14		BCHE	3.52361	7.96e-06
HMGA2	3.93185	2.29e-17		KMO	5.58953	1.48e-06		CD6	3.51463	1.14e-05
SLC2A12	3.86935	1.78e-16		VTCN1	5.57219	1.26e-09		LOC105372942	3.38041	2.65e-05
LOC101928304	3.83067	2.23e-06		CXCR5	5.51046	1.8e-11		FGF8	3.37669	3e-12
COL7A1	3.82436	1.3e-17		STXBP5-AS1	5.41664	2.42e-07		LRRN3	3.3284	0.000254567
SLC7A14	3.75656	5.29e-10		LOC105376218	5.35706	2.3e-10		TCEAL5	3.29945	0.000175025
STXBP5-AS1	3.74937	9.96e-06		HMGA2	5.35437	3.3e-19		LOC107986257	3.27911	1.37e-05
EEF1DP1	3.74871	8.38e-05		TRIM55	5.28697	4.05e-13		LOC107986589	3.24253	0.000959564
FLJ22447	3.74637	1.92e-05		TGFBI	5.25741	7.2e-22		PRAC1	3.2412	1.72e-06
TGFBI	3.74324	4.35e-20		VGLL1	5.25211	2.78e-13		ENPP6	3.22128	0.000130832
LINC02772	3.72713	5.41e-09		MARCHF4	5.24532	9.47e-18		LOC105378138	3.20624	1.54e-05
ODAPH	3.69351	1.24e-12		ST6GALNAC2	5.16456	3.02e-08		EVX1	3.19143	5.85e-12
SAMD9L	3.66524	6.9e-06		ZCCHC12	5.16061	2.79e-19		SYN3	3.17136	5.89e-12
KANK4	3.65686	6.34e-12		GJB3	5.14212	2.5e-07		TSPEAR-AS2	3.15314	0.000377844
WNT10A	3.65557	9.82e-09		LOC101929014	5.10751	1.98e-09		F10	3.11844	8.11e-05
ZFHX3	3.65435	1.53e-16		HSD17B3	5.09808	7.01e-08		ZNF503	3.09714	3.76e-11
RPS27P3	3.63666	0.000119331		CSDC2	5.09286	1.54e-17		PNPO	3.05115	9.56e-07
KCNN3	3.6054	6.8e-09		MPP4	5.0533	5.81e-07		GSTT2B	3.04482	0.00205954
CCDC92	3.6025	9.77e-14		COL7A1	5.05	2.79e-19		LINC01608	3.03284	0.000253299
CD6	3.57217	6.31e-06		VGLL3	5.04039	4.69e-16		LOC105379548	3.01787	0.000177609
TSPO	3.57214	2.69e-05		EVI2A	5.02281	1.56e-07		FOXB1	2.94721	0.000823022
COL12A1	3.51087	4.81e-18		AHNAK2	5.00573	2.65e-16		NTF3	2.93537	3.06e-11
SHISA9	3.50863	7.87e-18		IVL	4.96625	1.57e-06		ZHX2	2.92499	8.81e-17
LAYN	3.50451	1.22e-16		SLC26A4	4.96237	7.31e-06		LINC01555	2.9226	9.73e-09
ZDHHC14	3.48561	2.24e-12		S100A16	4.94145	2.1e-21		DMC1	2.90773	1.2e-06
PLEKHG7	3.46767	1.01e-06		EHF	4.9018	7.2e-07		PPP1R2	2.90578	1.54e-14
ITGB3	3.44721	1.03e-08		SPNS2	4.88836	3.78e-16		COPG2IT1	2.87598	0.00196138
UPK3B	3.43861	1.23e-07		SLC2A12	4.86949	7.15e-18		KRT17P1	2.87398	0.00013628
LOC105372578	3.42242	2.07e-05		MECOM	4.8284	4.65e-09		LINC02084	2.85906	0.000409513
SNTB1	3.41748	9.61e-08		TCIM	4.80795	1.09e-10		TNFSF8	2.84784	4.27e-06
PRSS23	3.40508	4.35e-20		TFAP2A	4.79982	1.71e-18		PRTG	2.84772	4.99e-13
TMPRSS13	3.39851	5.07e-13		GPR87	4.78652	9.98e-14		DNAH17-AS1	2.8306	1.64e-05
MARCHF4	3.38955	3.45e-15		CSF1R	4.73902	1.93e-13		PRORY	2.81872	6.34e-11
RUNX1	3.38707	4.34e-16		PRSS23	4.64023	7.2e-22		GRAP	2.80386	1.4e-09
LOC105371773	3.38438	8.6e-06		ALDH3B2	4.6331	1.97e-07		LOC100507336	2.80272	6.19e-06
KRT18P8	3.38332	5.14e-06		PTPN22	4.61838	4.22e-07		WNT8A	2.79054	4.58e-08
SLC30A8	3.3522	1.53e-15		THRB	4.60349	1.59e-09		KRT16P3	2.78784	5.62e-09
RNF182	3.35062	2.52e-10		TMPRSS13	4.59497	5.98e-15		MGST2	2.77823	1.78e-07
TRPC6	3.34955	8.68e-14		LOC102724748	4.58592	7.15e-09		FAT3	2.77759	5.13e-05
HSD17B3	3.33598	7.35e-06		OTP	4.56132	2.02e-08		HOXA7	2.69863	7.48e-10
CTBP2P8	3.32745	0.000399219		NGF	4.55374	1.37e-10		STOX2	2.68566	9.13e-15
LOC105371393	3.32713	2.57e-05		SRPX2	4.54703	6.04e-17		TTC29	2.67266	1.87e-08
LINC01173	3.31403	1.82e-05		KRT86	4.54225	2.78e-10		SDHAP2	2.67202	1.59e-10
EHF	3.30763	4.15e-05		WNT6	4.52315	4.24e-11		SKAP2	2.63978	1.03e-11
LINC00880	3.30744	5.74e-05		TBC1D9	4.5225	1.74e-10		LOC107986031	2.63166	0.000367504
PKNOX2	3.27574	1.5e-10		CD274	4.51966	9.06e-09		MBNL3	2.61548	3.68e-13
CDKN2A	3.27483	2.33e-14		C3	4.51607	1.26e-11		BAHCC1	2.59745	2.21e-11
ZBED2	3.26209	0.000110065		LOC105369370	4.48203	4.7e-13		LINC02870	2.56317	0.00125333
ARAP2	3.25665	5.71e-06		LOC105371393	4.47452	1.05e-06		LOC105371811	2.54758	3.16e-06
WNT6	3.25089	4.13e-09		ACSL5	4.47404	2.54e-09		LOC105371693	2.53598	2.33e-05
MAB21L4	3.23371	9.77e-11		IL18	4.46258	2.7e-06		THBS2	2.49969	2.32e-05
CDKN2B	3.22932	1e-13		IL13RA1	4.44064	1.19e-20		TBL1Y	2.49289	2.31e-06
RPS12P22	3.22842	6.1e-06		SLC35G2	4.42729	5.93e-08		LOC101929004	2.48584	0.00117424
LINC00346	3.2242	2.78e-05		MBNL2	4.39768	5.55e-10		DTX3	2.48346	1.74e-06
SPNS2	3.22419	1.57e-13		TLR7	4.37216	7.91e-11		SERPINA1	2.4579	0.00173204
BGN	3.21986	6.69e-13		GREM1	4.33269	2.02e-19		LOC107986285	2.45651	0.00137542
ACSL5	3.21823	1.85e-07		GSDMA	4.32396	1.66e-07		B3GNT7	2.45127	1.12e-15
NOX3	3.2152	5.59e-05		LINC02772	4.31044	6.82e-10		NKD1	2.44202	8.67e-16
EVI2A	3.21371	1.93e-05		STEAP1	4.28728	1.99e-16		NINJ2	2.42543	5.7e-05
IFITM10	3.21188	2e-08		SLC7A14	4.25865	8.17e-11		HLA-DQA1	2.42293	5.66e-07
LINC01239	3.21037	3.68e-06		MYH16	4.25853	1.66e-08		SP5	2.41423	3.64e-15
LOC102724748	3.20963	6.18e-07		TIE1	4.23449	4.07e-14		MKRN3	2.40733	2.24e-10
ALCAM	3.20864	3.88e-18		SQOR	4.20038	1.67e-06		LOC105372838	2.407	4.93e-06
NGF	3.19246	1.75e-08		SP100	4.18693	8.26e-14		SMIM10	2.40672	6.95e-05
KMO	3.18856	0.000259837		ZDHHC14	4.18573	1.28e-13		PCSK1	2.39903	1.64e-05
CD44	3.18189	1.69e-20		TGM2	4.18564	2.79e-19		LINC01198	2.39856	0.005708
MYO1H	3.18092	5.74e-06		SLC30A4	4.17849	1.62e-05		MYH7B	2.39105	8.44e-07
DPP4	3.17415	2.19e-11		ZDHHC11B	4.17745	3.89e-10		LOC101928796	2.39086	1.72e-10
SLC1A2	3.17151	1.07e-13		C15orf48	4.17728	5.54e-07		LOC105374306	2.38515	4.18e-05
TIMM8BP2	3.16433	0.000140696		WNT7A	4.17616	5.49e-09		LOC101060400	2.38318	2e-05
SAMD9	3.16245	7.34e-18		PDZK1	4.16363	6.55e-05		ZNF385C	2.37918	9.12e-12
GALNT5	3.16154	5.34e-11		FBXO32	4.14447	1.84e-08		FRAS1	2.37585	2.78e-11
MPP4	3.15841	7.04e-05		KRT81	4.12179	4.21e-12		C4orf54	2.37125	0.000377206
TRIM55	3.15452	4.25e-10		THBS1	4.09038	3.25e-19		ADAMTS19	2.36125	1.5e-07
DSE	3.14809	6.35e-18		SPTLC3	4.07616	2.04e-13		HAND1	2.35191	1.86e-13
TFAP2A	3.13167	8.66e-16		LINC01173	4.06795	1.76e-06		IQCG	2.34842	9.98e-12
LOX	3.13154	3.81e-14		RUNX1	4.047	2.34e-17		MCC	2.33139	1.52e-14
ALPK2	3.12284	1.48e-13		LOC105372578	4.04213	3.15e-06		UGT3A1	2.32467	6.14e-08
LOC102725048	3.1152	7.59e-07		EFNA1	4.0406	8.16e-13		ZAN	2.31734	0.000648875
GJB3	3.11407	4.76e-05		LINC00954	4.02653	6.24e-07		KRT16P1	2.31322	0.000113426
ZC3H12C	3.10967	7.38e-15		CD44	4.01447	5.82e-22		LOC105371903	2.31172	0.00165645
LINC01293	3.10767	3.87e-06		SLAMF7	4.00229	1.25e-05		HOXD13	2.3031	4.25e-12
SLC22A1	3.10508	1.98e-05		BEAN1	4.00188	8.35e-06		LOC105374933	2.30007	0.00302229
TINAGL1	3.10305	2.85e-12		ENDOD1	4.00068	1.67e-15		APLNR	2.2964	1.41e-14
RAB25	3.09827	1.57e-08		RAB25	3.99365	3.79e-10		C16orf78	2.29146	0.000456597
GPR87	3.09243	5.14e-11		SYK	3.97756	2.15e-14		CALHM5	2.28862	3.3e-08
SPTLC3	3.08876	1.54e-11		LINC02827	3.94401	1.03e-08		FBXO45	2.28461	1.15e-15
MSRB3	3.08215	1.76e-13		SLC30A8	3.94343	8.81e-17		CBX3P2	2.28064	0.00293463
WLS	3.06575	2.93e-18		C4orf19	3.93994	8.36e-05		GOLGA2P6	2.27951	2.64e-07
FOSL1	3.06198	8.63e-18		ITGA2	3.93063	2.3e-19		ABCA13	2.27888	1.4e-05
AHNAK	3.06036	2.71e-14		RNF182	3.92441	2.17e-11		WNT5B	2.27489	1.78e-16
S100A16	3.05516	2.58e-18		RHOBTB3	3.92283	3.98e-16		RNF168	2.27343	7.93e-15
LINC01780	3.0549	0.00168912		SNTB1	3.92231	1.38e-08		RBMY2EP	2.27105	0.000138207
MARCKS	3.05124	5.52e-19		LAYN	3.92086	1.5e-17		MAGEC1	2.26851	2.28e-14
CD177	3.046	8.14e-17		UGT3A1	3.91243	6.17e-12		LOC105377182	2.26558	0.000809933
ZEB2	3.04248	2.49e-12		LOC105373292	3.90655	2.53e-07		TBX22	2.25956	6.26e-07
PRORY	3.0362	8.43e-12		LOC105371773	3.89873	1.56e-06		SP9	2.25456	9.61e-06
NFATC2	3.02924	8.29e-10		MYO1H	3.89592	4.67e-07		LOC112268117	2.25166	0.00806473
WWC3	3.01862	8.43e-19		GLIS3	3.8939	3.76e-07		LOC107987138	2.24577	0.00091664
SH3PXD2A-AS1	3.01593	0.000192403		SGMS2	3.87781	7.52e-12		SYNE4	2.24225	1.56e-05
LOC100507144	3.00874	0.000413578		CD6	3.86915	2.25e-06		TCTEX1D2	2.23898	3.75e-07
ADAMTS9	3.00563	3.48e-18		LOC105375784	3.86695	7.43e-06		CA12	2.23557	0.00070377
FAT3	2.99966	1.43e-05		ENDOU	3.8646	1.56e-10		PM20D2	2.23449	1.03e-11
PARD3B	2.98905	7.73e-11		LOC105372497	3.86325	6.17e-07		APOBEC3G	2.23319	1.65e-10
OLR1	2.98621	1.01e-07		F2RL2	3.84899	7.05e-09		LOC107986293	2.23305	2.26e-05
CAMK2A	2.98292	1.75e-05		IFITM10	3.84747	1.37e-09		CER1	2.23027	4.28e-10
IL13RA1	2.98197	5.8e-18		ERP27	3.84476	2.48e-08		SLC6A7	2.22987	4.15e-05
RPL39P3	2.97767	1.01e-07		CPA4	3.84105	4.56e-12		ATP12A	2.22441	2.52e-12
LOC107986550	2.96953	0.000356341		ITIH5	3.82172	1.51e-13		HOXD12	2.22054	0.000182226
C15orf48	2.96723	2.91e-05		FILIP1L	3.81862	7.15e-10		LRRC15	2.21666	4.75e-09
LOC105376218	2.96218	3.92e-07		HSD3BP5	3.81734	0.000128254		ATP13A3	2.21159	1.16e-15
RPS3AP47	2.9555	1.55e-05		TMEM238	3.80163	6.46e-07		SERPINF1	2.20951	1.77e-08
SFTA1P	2.94197	2.3e-09		DAPP1	3.80124	2.38e-07		RNF43	2.2071	6.47e-16
RPL18AP3	2.94056	1.03e-06		EPN3	3.79547	2.42e-13		PLA2G3	2.20632	4.77e-07
STEAP1	2.94023	7.44e-14		GBP3	3.79371	2.62e-13		DLG1	2.19979	2.87e-16
GPR132	2.93565	4.07e-05		WNT10A	3.79155	4.77e-09		GHDC	2.19943	2.12e-09
AMOTL1	2.9295	4.45e-20		ALPK2	3.78156	5.52e-15		LOC105370363	2.19624	0.000619357
RPL17P39	2.92488	2.44e-05		FRMD7	3.77683	4.99e-06		LRCH3	2.19542	5.35e-15
CYS1	2.92248	4.53e-08		GABRR2	3.77515	1.98e-05		LOC102723846	2.18398	3.2e-06
MYEOV	2.91617	5.48e-16		GASK1B	3.7728	1.22e-08		DCDC2	2.18209	6.39e-05
IGFBP7	2.91608	1.46e-17		LOC105369301	3.77268	1.87e-06		GJB3	2.18066	0.00284136
MARCKSP1	2.91498	1.18e-11		ANTXRL	3.76971	1.82e-05		TMEM155	2.17251	8.49e-07
THBS1	2.91234	8.16e-17		VDR	3.76759	6.18e-10		NBPF8	2.16679	6.01e-08
MICAL2	2.9088	2.45e-15		CLDN4	3.76323	1.02e-15		TBC1D27P	2.16617	0.000118389
SGMS2	2.90457	6.96e-10		GPR132	3.74736	2.25e-06		GREB1L	2.16592	2.55e-06
LYZ	2.90358	2.18e-05		EMP1	3.74606	7.92e-20		MEIS3P1	2.16232	9.2e-05
SYK	2.90156	3.55e-12		ITGB4	3.74323	2.5e-11		THPO	2.15856	0.00315463
TMEM123	2.90022	2.5e-15		LAPTM5	3.74021	5.46e-12		TNFRSF13B	2.15665	2.74e-05
ZHX2	2.897	3.19e-17		LOC101928336	3.73854	1.8e-08		FAM89A	2.15093	6.26e-06
LOC105370575	2.8943	0.00340219		NOX3	3.73241	1.02e-05		EBF3	2.15087	0.000129033
ST6GALNAC2	2.89194	2.17e-05		DLX2	3.71271	2.93e-09		LOC105370053	2.14057	0.00728204
SP100	2.89017	2.64e-11		SAMD9L	3.71202	5.06e-06		TENT5C	2.13856	9.73e-09
CALHM4	2.88969	0.000843519		PLEKHG7	3.70192	3.86e-07		RUBCN	2.13818	1.21e-11
PDGFD	2.88042	5.43e-08		ITGB7	3.7006	7.94e-05		LOC101928336	2.13572	8.73e-05
MAN1A1	2.8747	1.17e-16		ADAMTS9	3.69289	8.69e-20		ZIC5	2.13203	3.36e-11
MMP10	2.87387	9.65e-06		ZEB2	3.69208	9.25e-14		PANCR	2.13045	6.81e-05
TRIM22	2.87269	2.94e-18		PDGFD	3.677	1.33e-09		ZC3H12D	2.13043	0.00206027
RPS28P9	2.87225	9.41e-06		CAPN8	3.67225	2.86e-05		LOC102725048	2.12541	0.00021811
SAA1	2.87181	5.16e-06		IP6K3	3.66436	1.29e-12		RD3	2.12277	0.00207295
COL5A1	2.87074	3.86e-18		ADRB2	3.66405	1.6e-07		ANKRD6	2.1207	2.38e-07
TBC1D9	2.86966	9.41e-08		PAK6	3.66064	1.75e-05		ATP2A1-AS1	2.11925	4.23e-10
ITGB6	2.86699	0.000306063		FN1	3.64812	1.1e-20		NBPF20	2.11074	1.63e-05
DLX2	2.86484	1.35e-07		ZFHX3	3.64244	9.02e-17		ADAMTS18	2.10813	0.00347319
SGPP2	2.86399	0.000851639		ALCAM	3.64233	3e-19		OSGIN1	2.1077	0.00389082
RPL27AP6	2.85881	3.14e-07		SYTL3	3.63653	1.54e-08		MANEA-DT	2.104	0.00450827
HMCN2	2.85118	1.82e-07		TUBA4A	3.63526	1.17e-12		MLLT3	2.10226	2.14e-07
ACTG2	2.84632	1.95e-11		PKNOX2	3.63309	2.54e-11		CDC14B	2.09983	1.57e-13
MECOM	2.83724	3.49e-06		ABLIM3	3.63306	1.45e-10		LOC105375483	2.09635	0.00727652
CCDC146	2.83662	9.63e-05		GDNF	3.6284	2.23e-07		LOC107984425	2.09325	0.00639773
OSR2	2.83499	7.76e-07		ZC3H12C	3.62618	4.61e-16		CEP19	2.09193	3.95e-08
LOC339166	2.8269	0.00064227		DUSP27	3.6258	3.66e-11		LOC107985692	2.08418	3.62e-07
TNFRSF9	2.82631	5.68e-10		CCDC9B	3.62339	3.16e-08		APOBEC3D	2.08146	2.44e-10
BEST3	2.81973	8.18e-12		CYS1	3.61892	1.7e-09		PRSS42P	2.08042	0.00438005
MAB21L3	2.81725	0.000529374		MYEOV	3.61793	1.27e-17		LINC02701	2.07978	0.000805158
CDSN	2.80868	0.000522429		PLPP4	3.61389	9.56e-06		RASSF9	2.07907	7.73e-08
TGM2	2.80126	1.56e-16		TMEM40	3.60893	5.06e-14		LOC112267932	2.0786	0.00125252
RNF217	2.80023	9.5e-13		GALNT18	3.60862	7.18e-15		HAGLR	2.07846	8.35e-11
HOXD11	2.79905	3.18e-08		BDKRB2	3.60848	1.45e-07		BEX1	2.07193	3.72e-05
LOC100287467	2.79823	1.34e-06		SHISA9	3.6068	2.89e-18		SRSF12	2.06963	5.17e-10
LINC01411	2.79631	0.00192516		TRIM63	3.60529	2.35e-05		FYTTD1	2.06713	8.61e-14
CLDN4	2.79204	1.73e-13		IGFBP7	3.59766	3.3e-19		EPOP	2.06287	2.42e-09
MR1	2.78716	6.78e-08		GALNT5	3.57937	6.36e-12		LSG1	2.06248	6.9e-16
IP6K3	2.78147	1.25e-10		ZNF503-AS2	3.573	8.39e-07		TMEM123	2.05985	6.16e-12
SYNE3	2.7793	1.13e-09		HBEGF	3.57247	7.46e-17		SLCO5A1	2.05947	7.77e-06
EPN3	2.77586	4.11e-11		PLAUR	3.55609	4.35e-16		LOC112268458	2.05894	0.00316815
EMILIN2	2.77056	4.15e-17		MR1	3.55492	1.54e-09		ACCS	2.05838	3.35e-08
OTP	2.77041	9.63e-06		APOBR	3.53756	9.48e-06		TCHP	2.05763	5.44e-15
CXCL14	2.76959	2.78e-15		CST6	3.53725	1.05e-06		CRYBB1	2.05703	0.00256225
MARCO	2.76697	0.000172636		AMOTL1	3.53176	1.8e-21		LOC101928076	2.05251	1.9e-08
PLAUR	2.76445	3.82e-14		LOC100506731	3.52788	1.37e-06		LOC101928362	2.04997	6.12e-05
NPPB	2.75953	9.07e-11		LOC105370575	3.52565	0.000653412		MACROH2A2	2.04858	9.87e-09
ENDOD1	2.75953	7.5e-13		MARCO	3.51346	1.12e-05		LEFTY1	2.04622	1.23e-11
CDX1	2.7488	2.88e-14		MGLL	3.51182	3.75e-08		NCBP2	2.0423	6.9e-16
GPR78	2.74734	2.99e-06		C6orf15	3.50659	8.62e-05		FGFBP1	2.04053	0.00216208
DNAJC6	2.74608	2.18e-16		KIAA1755	3.50178	5.84e-05		LOC102723415	2.03942	0.0024949
ENDOU	2.74031	3.03e-08		LTBP2	3.50121	1.51e-12		SPATC1L	2.03639	6.01e-09
TIAM2	2.73493	8.45e-17		CREB3L1	3.48893	2.77e-17		LINC02506	2.03152	3.6e-08
SH3RF2	2.73013	9.03e-16		MILR1	3.48404	0.000162529		UBXN7	2.03043	9.73e-16
TNFRSF11A	2.73005	3.68e-07		MXRA7P1	3.48143	7.35e-11		TMEM44-AS1	2.0296	1.57e-05
PCDH11X	2.7215	2.14e-10		CTBP2P8	3.4789	0.000234484		CHD7	2.01935	9.01e-13
RPL29P26	2.72147	7.16e-05		NIPAL4	3.46403	9.85e-10		RPL35A	2.01342	3.65e-15
TCIM	2.72077	2.58e-07		SLC6A12	3.46239	2.54e-08		SH3BGR	2.00929	0.00757752
LOC105369370	2.72064	8.79e-10		DSE	3.46025	8.39e-19		C22orf23	2.00117	0.000306274
FRAS1	2.71665	9.44e-13		FOSL1	3.44728	7.97e-19		PRAC2	2.0007	1.67e-06
CPA4	2.70321	1.28e-09		CAMK2A	3.44653	2.71e-06		PIGX	2.00049	9.33e-12
ALDH3B2	2.70132	8.9e-05		MAB21L4	3.44463	2.85e-11		GAL3ST3	1.99854	6.84e-05
LINC01768	2.69778	0.000219252		LOC105378143	3.4352	9.65e-05		LOC105373592	1.99756	0.00457417
TMEM40	2.69702	7.82e-12		LOC105369574	3.43053	3.82e-05		FOS	1.99686	1.49e-11
SPSB4	2.69599	1.69e-16		LOC105378027	3.42988	1.24e-06		SLC39A8	1.9945	4.66e-13
RPL18AP6	2.68665	1.84e-05		MICAL2	3.42834	1.06e-16		CCR7	1.98482	7.55e-08
F13A1	2.67942	0.000992425		LOC101927888	3.42668	0.000313871		CT83	1.98472	0.00105518
HOXD10	2.67809	3.12e-06		MXRA7	3.41926	2.63e-15		HRG	1.98428	1.07e-07
GLIS3	2.6779	3.87e-05		TMEM52B	3.41643	2.3e-06		LOC105376958	1.98385	0.00110505
C3	2.67759	2.62e-08		PRORY	3.41217	9.88e-13		MAGEB3	1.98124	0.00197091
EBI3	2.67229	3.07e-16		ANXA2P3	3.4106	2.43e-05		ZNF280A	1.98088	0.00261713
EFNA1	2.66926	5.93e-10		CPZ	3.40711	2.33e-13		TNFAIP2	1.97941	1.19e-13
APOBR	2.66763	0.000238066		LOC107985053	3.40582	5.43e-05		LONRF3	1.96737	1.07e-05
LOC105373292	2.66756	3.03e-05		ERAP2	3.39317	4.13e-09		COL4A6	1.96504	1.46e-12
SERPINB8	2.66665	1.41e-10		CDKN2B	3.39278	3.13e-14		LINC02204	1.95966	9.17e-06
RUNX2	2.66587	2.61e-10		WWC3	3.39091	7.17e-20		PAK2	1.95786	2.34e-15
SYNJ2	2.66456	2.46e-18		ZNF185	3.3831	1.02e-17		COL6A1	1.95759	1.65e-15
WNT7A	2.6642	2.46e-06		EXPH5	3.37789	2.05e-13		LYPD1	1.9568	3.73e-14
EXPH5	2.6634	1.47e-11		CDSN	3.37088	7.62e-05		COL2A1	1.94998	8.43e-07
ANXA8	2.66228	1.14e-08		LOC105379880	3.36862	0.000186102		MNS1	1.94983	8.7e-09
ADGRG1	2.65943	3.99e-13		MYLK	3.36389	5.51e-15		PREX2	1.94631	3.26e-10
SLC26A4	2.65885	0.0020326		IER3	3.36332	3.25e-19		MIR570	1.94567	0.00341949
HSPG2	2.65864	1.74e-15		LOC100507144	3.35778	0.000128369		OPA1	1.93279	5.42e-15
MXRA7P1	2.65351	6.83e-09		ADAMTSL1	3.35316	9.62e-11		RPL29P26	1.92847	0.00526866
CD274	2.6499	8.36e-06		ATG9B	3.34448	4.04e-17		LOC105371312	1.92584	0.00187955
AFAP1L2	2.64804	1.27e-14		TRIM22	3.34182	1.49e-19		SPIN2A	1.9205	0.000512203
CREB3L1	2.6463	4.13e-15		C11orf91	3.33766	4.87e-05		ACAP2	1.91609	1.18e-12
FOSL2	2.6455	1.24e-16		FAM110C	3.3348	4.41e-08		APOBEC3F	1.91513	2.53e-11
ITIH5	2.64511	6.83e-11		FOSL2	3.32907	1.61e-18		GAS6-AS1	1.91199	0.00356196
LINC02827	2.63843	2.69e-06		LINC01293	3.32347	1.43e-06		LOC105372841	1.90881	0.000127149
SYNPO	2.63757	3.03e-17		PLEKHN1	3.32304	2.27e-11		LOC100287808	1.90871	0.000852473
KIAA1549L	2.63618	8.21e-13		LINC00880	3.31294	4.77e-05		MYCL	1.90809	1.37e-11
RPL10P9	2.63344	0.000194421		PLA2G4C	3.31252	1.05e-05		LOC105376218	1.90633	0.000440408
TOB2P1	2.63196	9.6e-06		SERPINB8	3.31216	3.01e-12		INHA	1.90094	0.00192786
FJX1	2.61845	3.45e-15		PROM2	3.30525	3.55e-12		ANKRD18B	1.89821	5.46e-07
LOC101928477	2.61818	0.00160524		BHLHE40	3.29419	2.25e-20		ACSL4	1.89751	3.81e-14
NME2P1	2.61817	0.00635362		COL5A1	3.29134	2.33e-19		BEST4	1.89726	0.00696834
CDKN2C	2.61518	0.00988974		SEC14L2	3.28863	3.26e-06		PCYT1A	1.89248	2.75e-14
DUSP27	2.61364	7.88e-09		GRIN2C	3.28651	1.59e-07		DSP	1.88992	2.28e-14
COLQ	2.61179	3.04e-07		MSRB3	3.28405	4.29e-14		LOC101928202	1.88126	0.0034864
CST6	2.61116	5.04e-05		RAB32	3.27862	2.28e-11		CPZ	1.86061	8.34e-08
COL6A5	2.60954	7.12e-06		CACNA1A	3.2783	3.75e-13		RHOF	1.85881	7.92e-10
ALOXE3	2.60939	3.31e-05		SFTA1P	3.27567	3.39e-10		GPR20	1.8578	0.0036395
IL31RA	2.6027	0.00128875		OLFML2A	3.26809	2.22e-11		LINC00954	1.85725	0.0075821
C11orf88	2.60038	0.00242432		LYZ	3.26587	4.55e-06		TMEM44	1.85649	1.92e-07
S100A3	2.59993	2.88e-14		GPR78	3.26423	2.42e-07		CDKL1	1.85568	0.00703991
LIX1	2.59944	1.44e-09		MAN1A1	3.24751	9.65e-18		CSKMT	1.85218	5.27e-07
CDH23	2.59891	5.1e-09		ATP2C2	3.24551	1.14e-11		SFRP2	1.84873	1.81e-12
RPS19P3	2.59778	0.000186528		SLC22A18AS	3.23553	0.000341049		AURKC	1.84576	1.11e-05
RHOBTB3	2.59688	4.33e-13		DNAJC6	3.23459	9.65e-18		LOC400499	1.84567	3.03e-09
ACAT1	2.59364	3.07e-16		COL12A1	3.23444	8.92e-18		LOC105376878	1.84356	0.000509838
LOC400940	2.59181	0.00169436		KRT80	3.23127	2.15e-14		CKMT2	1.84233	0.000129279
ARL4C	2.58007	9.22e-16		MAT1A	3.22156	2.72e-07		LOC105371763	1.84131	0.000363141
LOC101928841	2.57882	0.00621589		MIR155HG	3.21601	2.32e-05		ZCCHC12	1.8409	4.94e-11
LAPTM5	2.57854	2.48e-09		P2RY6	3.2135	1.31e-07		USP3	1.8403	2.99e-09
RPS10P15	2.57405	0.000876484		IL17RE	3.20778	4.2e-10		NLRC3	1.83522	0.00217446
PAPPA	2.57161	5.17e-13		LOC90246	3.20096	0.000261475		AIFM3	1.83441	0.00683476
PTPN22	2.56931	0.00027051		IFIH1	3.19773	2.18e-08		FYB2	1.83194	0.00631681
TRIM17	2.56694	1.28e-06		SYNE3	3.19355	9.23e-11		LOC105371380	1.83111	0.00849628
GBP3	2.56619	1.84e-10		LOC105377709	3.19073	2.68e-05		ODC1-DT	1.82664	0.000523521
EPDR1	2.55912	4.24e-11		KCNN3	3.18868	2.81e-08		CCND1	1.82637	1.04e-14
ZC3H12D	2.55763	0.000193293		SAMD9	3.18835	3.54e-18		APOBEC3B-AS1	1.82377	0.00675017
LOC105372838	2.55238	1.22e-06		ITGB6	3.18693	9.08e-05		DHCR7	1.82229	2.98e-14
RPL19P4	2.55069	5.78e-05		LOC101928477	3.18606	0.000223309		WDR53	1.82224	7.91e-10
ZNF185	2.54523	1.99e-15		VXN	3.18461	0.000249815		RBP5	1.82113	0.00258539
ZBTB7B	2.5445	5.63e-15		LOC105369401	3.18053	1.59e-05		ATOH8	1.8205	0.00472592
XIRP1	2.54127	3.49e-06		KIAA1549L	3.17747	2.26e-14		OTUB2	1.81899	0.00189647
SYTL5	2.54036	3.07e-16		CAPN2	3.17121	2.88e-16		LOC728715	1.81707	5.18e-12
RPL15P3	2.5403	1.11e-07		MYH15	3.16466	2.21e-08		LOC220729	1.81595	3.97e-08
F2RL2	2.53827	2.69e-06		FAM172BP	3.15606	8.67e-06		CLDN10	1.81201	2.24e-10
MXRA7	2.53774	6.36e-13		IQCN	3.15591	0.000132856		LINC02192	1.8104	0.0016005
GALNT18	2.53338	3.86e-12		TNFAIP3	3.15442	5.01e-16		ZIC2	1.80591	9.48e-13
TM4SF18	2.53188	3.94e-11		ADAM15	3.15063	2.34e-17		CGREF1	1.80362	0.000101398
OR7E14P	2.53156	2.12e-07		TINAGL1	3.15049	1.59e-12		ICA1L	1.79968	2.85e-06
PRICKLE2	2.5311	9.38e-14		SAA1	3.14999	1.31e-06		TMPRSS13	1.79619	2.76e-07
PRR5L	2.52838	9.57e-10		CATSPER1	3.14349	0.000153014		LOC105374264	1.79242	0.00326962
TBL1Y	2.52778	1.15e-06		AHNAK	3.14157	1.19e-14		CSF1R	1.78988	5.89e-06
LOC102546229	2.52612	1.5e-08		SH3RF2	3.14045	4.81e-17		RRAGD	1.78971	1.09e-06
LOC101059954	2.52538	1.23e-05		ADGRG1	3.14022	1.51e-14		LOC101928837	1.78866	0.00137595
VGLL1	2.52432	1.12e-08		OSR2	3.13967	1.53e-07		LOC105377527	1.78569	0.00774731
FILIP1L	2.52222	3.92e-07		LOC100287467	3.13332	2.32e-07		LRRC27	1.78414	6.27e-05
SYTL3	2.52192	3.18e-06		RNF217	3.13164	1.01e-13		KCNMB3	1.78201	1.02e-05
STX11	2.52106	0.000131845		LUCAT1	3.13082	2.84e-05		HOXD1	1.78148	1.94e-05
LOC105372497	2.52067	0.000113738		CDKN2C	3.12286	0.00247699		MUCL3	1.78135	0.000963845
GLIPR2	2.52043	8.47e-14		LINC01239	3.11941	4.35e-06		NCBP2AS2	1.78095	2.04e-11
TXNDC2	2.5198	5.16e-05		LOC105373582	3.1177	0.000273413		SIX3	1.78056	0.00322494
LINC00954	2.51148	0.000168805		CPE	3.11386	2.09e-17		HLA-DRB1	1.78049	1.13e-06
ANTXRL	2.51128	0.00120838		MYOZ2	3.10759	5.84e-05		PCDHAC2	1.78011	6.73e-12
ITGB4	2.4999	1.81e-08		WLS	3.10157	1.05e-18		LOC102725021	1.77814	0.0075479
MYH15	2.49973	9.73e-07		ACTBL2	3.09988	0.00012949		MARCKSP1	1.77705	6.61e-07
ADAM15	2.49916	2.3e-15		TMPRSS11E	3.09063	9.79e-08		RBP1	1.77497	5.55e-13
FN1	2.49887	9.04e-18		RASGRF1	3.08946	1.42e-07		COL6A2	1.77167	2.96e-13
LTBP2	2.49881	5.37e-10		PRICKLE2	3.08885	1.7e-15		C1orf226	1.77141	5.14e-12
CCDC9B	2.49773	6.45e-06		LOC101929004	3.08802	8.35e-05		TNFSF13	1.7709	0.0077931
SRPX2	2.49698	9.12e-13		CD177	3.0812	3.63e-17		RGS6	1.77066	0.0076148
PSMD10P2	2.4966	0.0036936		COPG2IT1	3.08107	0.000765133		COLQ	1.7702	0.000367017
LOC102724058	2.4965	0.000315976		TMEM123	3.08033	5.38e-16		MELTF-AS1	1.76889	0.000347096
LOC105378532	2.49582	0.00222426		TLR6	3.07975	7.06e-08		LINC02453	1.76888	0.00285295
SPANXB1	2.49451	0.000100469		TMEM239	3.07454	1.43e-05		SPDYC	1.76714	0.000766178
LOC100288175	2.4945	9.23e-09		TRIM29	3.07157	1.27e-07		SULT1A2	1.7671	0.000513756
SLC6A12	2.49153	3.38e-06		ECSCR	3.06904	5.49e-15		FAM50B	1.7642	0.00340931
SEPTIN4	2.48493	1.9e-08		CDKN2A	3.06417	4.53e-14		C16orf89	1.76295	6.28e-06
WNT10B	2.48388	2.73e-15		LOC105374848	3.06277	0.000223191		PPIAP46	1.75558	1.93e-05
IL11	2.48343	1.08e-10		CXCL2	3.05429	2.82e-05		SENP5	1.75354	5.6e-12
LOC105369147	2.48312	6.58e-06		P2RY2	3.05195	5.84e-11		PGRMC1	1.75012	3.68e-15
LOC101929004	2.48181	0.000943525		LINC00346	3.04812	4.3e-05		CDH23	1.74877	2.41e-05
TENM4	2.48153	2.34e-13		LOC105378532	3.04731	0.00029454		UCP2	1.74657	1.01e-11
MYPN	2.4809	1.87e-11		MAP3K7CL	3.04711	5.09e-06		SLA	1.74555	0.000671288
RPS25P6	2.47674	1.53e-05		SPOCD1	3.04331	1.23e-10		DACT1	1.74448	1.2e-11
PAK6	2.47673	0.0011002		NFATC2	3.04093	5.97e-10		XXYLT1	1.74372	4.54e-13
THRB	2.47547	6.68e-06		LOC100288175	3.0392	2.44e-10		SCARB1	1.74337	1.38e-14
MMP2	2.4747	4.35e-18		PLAU	3.03725	4.1e-19		JAKMIP3	1.74165	9.07e-05
SLC22A18AS	2.4707	0.00418313		LIX1L	3.03481	1.59e-11		PXDC1	1.74161	6.97e-08
KISS1	2.47003	9.75e-07		ANXA8L1	3.03426	7.68e-09		BDNF-AS	1.74161	0.0023182
LIX1L	2.46927	7.9e-10		SLC6A7	3.03235	2.52e-07		E2F2	1.74154	9.49e-07
LOC107986652	2.46743	0.00368388		CAMK2N1	3.03232	1.56e-11		GSTA4	1.73874	2.34e-06
TNFAIP3	2.46708	6.42e-14		CAST	3.02463	7.44e-18		PLEKHB1	1.73622	5.3e-06
LOC100130256	2.45932	2e-10		ACADL	3.01898	3.87e-06		ACADSB	1.73582	1.96e-11
RPS23P8	2.45842	2.2e-05		SYTL5	3.01644	9.65e-18		HOXB13	1.73472	4.69e-06
LINC02246	2.45805	0.000262691		TRPC6	3.01362	3.09e-13		LRRC55	1.73375	2.22e-05
GCNT4	2.45782	1.1e-12		LOC102546229	3.01182	5.96e-10		VTCN1	1.73167	0.00517869
NOX4	2.45586	5.28e-13		PRR5L	3.00872	3.54e-11		LINC02367	1.72937	0.00134855
LOC105378027	2.45367	9.49e-05		BEST3	3.00784	2e-12		H1-0	1.72917	4.63e-15
PM20D2	2.45309	6.27e-13		IGFBP6	3.0077	3.22e-10		GDA	1.72829	2.28e-08
SLC30A4	2.45082	0.00271718		LOC105376958	3.0006	2.68e-06		SERPINB5	1.72828	1.8e-08
KRT80	2.44979	4.22e-12		LOC107985287	2.99998	0.000182385		MPP2	1.72651	3.27e-11
LOC105377709	2.44857	0.000581333		LOC102724058	2.99951	3.29e-05		SULT1A1	1.71713	4.58e-06
LRRC17	2.4452	1.08e-07		LINC01358	2.99093	5.46e-05		FGF19	1.71284	3.05e-07
GABRR2	2.44282	0.00170478		LAMB3	2.98441	7.17e-15		FADS1	1.71212	4.21e-14
FBXO32	2.44277	2.14e-05		LOC102725048	2.98106	1.12e-06		MAST4-AS1	1.71203	0.00979103
TMEM52B	2.44212	0.000159855		JPH2	2.97937	4.35e-09		ARPIN	1.70987	8.83e-08
BEAN1	2.44179	0.00139177		ADCY4	2.97527	0.000962522		LINC01816	1.70745	0.00139163
HHIPL2	2.43896	4.99e-08		KLHL30	2.97363	0.000878969		NUTM1	1.70655	0.00960379
COL5A2	2.43593	1.84e-16		EBI3	2.97173	2.94e-17		SLC7A5	1.70609	1e-12
LOC107984361	2.43547	2.23e-05		MICALCL	2.96994	5.82e-08		MUC4	1.70428	3.63e-07
CD47	2.4352	1.74e-12		ANXA9	2.96507	3.86e-07		NME5	1.70293	0.00574087
MAP3K7CL	2.43448	0.000104161		AFAP1L2	2.96428	1.07e-15		LOC105373958	1.70239	0.00883846
RPLP0P9	2.43059	0.000748776		NTM	2.95819	1.21e-10		RPL39P3	1.69971	0.00128381
CRABP2	2.42588	9.13e-19		BEND6	2.95388	1.36e-06		LYPD6B	1.69927	0.00140687
ERAP2	2.42502	8.62e-07		LOC105371471	2.94971	5.49e-05		SMCHD1	1.69329	4.41e-12
LOC105373997	2.42376	8.98e-05		COLQ	2.94747	3.79e-08		YAF2	1.68994	0.000192837
SLC38A8	2.41985	0.000219488		LOC101059954	2.94363	1.22e-06		FUOM	1.68956	2.76e-06
TBX22	2.41967	1.07e-07		ACAT1	2.94116	2.08e-17		LINC01426	1.68843	3.69e-05
CALHM5	2.41826	5.99e-09		ASAP2	2.93964	3.57e-14		NAV2	1.68666	7.54e-14
CLCF1	2.41711	8.44e-11		ZNF575	2.93906	2.58e-05		GPC6	1.68591	2.46e-07
TLR6	2.40836	3.48e-06		OLR1	2.93824	1.03e-07		APOBEC3C	1.68567	9.57e-12
IFIH1	2.40769	1.99e-06		LOC101928034	2.93648	9.94e-06		LOC105374299	1.68528	0.000183566
CNTNAP2	2.40722	6.24e-18		OSGIN1	2.93467	7.2e-05		NOS1AP	1.68376	6.29e-09
LINC01555	2.40661	1.26e-07		UPK2	2.93001	1.02e-05		CYP51A1	1.68284	1.81e-12
LOC105375784	2.40339	0.00120131		ANKRD34A	2.92765	9.14e-05		LOC107985707	1.68138	0.00100508
ZBTB47	2.40274	2.03e-12		CTF1	2.92622	2.81e-07		USP13	1.67633	2.77e-12
LOC107986850	2.40164	0.0039463		UPK3B	2.92411	8.52e-07		CHRDL1	1.67526	1.81e-11
CAPN2	2.40112	6.94e-14		ARL4C	2.9241	5.45e-17		FBLN2	1.67524	1.64e-13
SQOR	2.3997	0.000779036		LINC00472	2.92237	1.26e-09		FAM167A	1.6744	0.00148545
LRRC15	2.39738	4.67e-10		TIMP3	2.92217	2.34e-17		RUBCNL	1.67323	0.000132973
BHLHE40	2.39692	9.95e-18		PARD3B	2.92135	8.37e-11		GATA2-AS1	1.66928	0.00171682
SEC14L2	2.39268	0.000190427		LACC1	2.92082	2.09e-08		MAP3K13	1.66825	1.12e-09
MICALCL	2.38915	2.09e-06		LOC107986652	2.91127	0.000735596		AXIN2	1.66535	1.64e-13
SEMA3B	2.38792	1.19e-13		GAS6-AS1	2.90235	1.24e-05		SOX2-OT	1.66407	0.000106887
KRT86	2.38681	2.61e-06		RUNX2	2.90208	4.6e-11		MSI2	1.66385	3.15e-12
PLEKHN1	2.38355	8.43e-09		ADAMTS14	2.90044	1.62e-05		DLX2	1.66298	0.00160845
SIK2	2.38191	5.76e-14		EPSTI1	2.89662	1.58e-08		MLLT6	1.66222	6.59e-11
LOC105374118	2.3819	0.000748099		LINC00052	2.89428	0.00148139		LOC105378949	1.6615	0.001374
LOC101060400	2.38118	1.36e-05		LOC105373997	2.89319	7.66e-06		MYORG	1.66065	1.12e-11
NIPAL4	2.38031	4.38e-07		INHBA	2.89203	2.44e-13		AMOT	1.6599	4.21e-11
VDR	2.37983	7.91e-07		INKA2-AS1	2.88821	2.25e-06		WNT9B	1.65955	0.000435213
GXYLT2	2.37871	1.81e-09		LOXL1	2.88741	4.54e-14		ITPRIPL1	1.65813	1.52e-06
FST	2.37805	3.37e-13		S100A3	2.88517	2.84e-15		FGF18	1.65788	9.57e-10
CAST	2.37669	9.59e-16		EHD2	2.88034	4.39e-15		VCAN	1.65698	6.59e-11
STAC	2.37406	4.1e-15		LINC00886	2.87745	3.25e-06		KCNMB2-AS1	1.65644	0.000305184
BEND6	2.37111	3.49e-05		RAB27B	2.87599	1.05e-05		ZFP36L2	1.653	2.24e-13
ADAMTSL4	2.36932	1.13e-15		TNK1	2.87483	2.22e-06		ATP1A2	1.65059	1.38e-08
JPH2	2.369	2.47e-07		FYB2	2.87469	1.53e-05		MMAB	1.65004	2.17e-10
PXDC1	2.36761	1.99e-11		LOC105373180	2.86773	0.00193858		OLMALINC	1.6472	3.71e-06
LOC100131294	2.36672	0.00107031		DENND6B	2.86601	2.38e-07		NKX1-2	1.64078	9.37e-13
CXCL2	2.3655	0.000610824		KLF6	2.86479	2.02e-19		PLEKHA4	1.63904	0.00491314
GIP	2.36299	9.2e-06		SLC46A3	2.86386	4.42e-06		RFC4	1.63875	3.12e-11
EEF1B2P3	2.36231	0.000242749		PEAR1	2.85449	5.91e-15		NODAL	1.63867	4.74e-13
RAB32	2.36053	8.47e-09		NLRC5	2.85283	3.12e-10		ACTL6A	1.63775	2.44e-12
OLFML2A	2.36029	7.88e-09		TRIM17	2.85238	2.16e-07		APCDD1	1.63758	4.9e-05
C6orf15	2.35377	0.00408047		ZNF503	2.84787	5.02e-11		RAC3	1.63619	4.42e-09
LOC105369306	2.35309	0.00585124		SLCO2B1	2.84385	2.74e-08		NKRF	1.63575	1.78e-12
IL15RA	2.35267	8.91e-06		ARSD	2.84292	4.39e-16		INHBE	1.63311	0.000636314
PDZK1	2.3516	0.00882214		LOC100287653	2.83985	0.000376483		BMP2K	1.63048	1.07e-09
PAX3	2.35155	4.09e-08		TCAF2	2.83812	0.000618077		CCDC84-DT	1.63003	4.82e-06
NRP2	2.35148	4.99e-17		HHAT	2.83764	1.49e-08		TSPAN18	1.62931	2.29e-13
ATP2C2	2.35091	4.12e-09		CD47	2.83512	6.79e-14		SDHAP1	1.62895	1.62e-06
RPL7AP6	2.3486	0.000742043		TM4SF18	2.83412	3.78e-12		FST	1.62856	1.58e-08
ADRA1B	2.34713	2.68e-10		BMF	2.83322	6.07e-16		BOLA3-AS1	1.62799	5.09e-06
TPD52L1	2.34674	3.62e-09		TOB2P1	2.83276	2.95e-06		DENND6B	1.62783	0.00347633
ARFGEF3	2.34447	1.75e-13		STEAP2	2.82606	6.76e-14		SHMT1	1.62534	1.19e-11
TRIM63	2.3443	0.00212207		SH3PXD2A-AS1	2.8228	0.000321644		SLC2A4	1.62514	0.00767879
LOC105376878	2.34208	7.44e-06		GBP1	2.82252	8.36e-07		SLC51A	1.62436	0.000778605
CSPG4	2.34155	1.5e-12		SH3BGRL3	2.82094	2.63e-17		IGFBPL1	1.61952	4.19e-13
TRNG	2.33879	5.16e-07		DGKA	2.81952	1.97e-18		FAM86C2P	1.61939	0.000129686
LOC107987251	2.33778	0.000511575		HES2	2.81761	5.3e-10		IRAK1	1.61918	2.04e-12
LPAR5	2.33725	3.47e-06		TFAP2A-AS1	2.81735	0.000165642		CXXC5	1.61887	3.54e-11
ACTBL2	2.33719	0.00251101		MMP2	2.81681	2.3e-19		TTLL6	1.61694	0.0064723
CSF1	2.33529	3.97e-13		ADGRL4	2.81482	5.53e-06		ADAMTSL2	1.61685	4.93e-06
MBNL2	2.33416	4.81e-06		CCDC146	2.81126	9.09e-05		LOC101927919	1.6168	0.0067252
CPE	2.33121	6.67e-15		ANKRD1	2.80956	2.18e-17		PCLAF	1.61677	5.24e-09
PLXNA2	2.32662	3.43e-15		RND3	2.80485	8.69e-17		FGFBP3	1.61521	1.32e-06
TFAP2A-AS1	2.32646	0.00148634		PAG1	2.80387	2.74e-12		LOXL3	1.61367	1.98e-10
LOC100506731	2.32623	0.000262016		TNFRSF9	2.80363	4.95e-10		PRDM1	1.61353	5.3e-08
LINC00342	2.32619	2.3e-05		OR7E14P	2.80171	3.32e-08		POPDC3	1.61246	0.000367844
ADRB2	2.32508	7.39e-05		COL8A1	2.79905	4.06e-10		SLC29A2	1.60962	3.09e-09
C16orf74	2.32454	1.28e-09		PADI4	2.79671	6.03e-05		GIP	1.60747	0.00569842
PRSS1	2.32407	0.00028478		LOC101928841	2.79494	0.00293181		FLT1	1.60482	2.24e-09
KRT81	2.32351	4.38e-08		ULBP1	2.79483	7.87e-12		GPC4	1.6025	3.22e-13
MYRFL	2.32176	9.99e-14		TPD52L1	2.79399	1.09e-10		TMEM109	1.5984	2.14e-11
MYL2	2.31899	0.000279921		ENKUR	2.79162	0.00054746		CLDN19	1.59805	0.000179029
IGFBPL1	2.3178	8.63e-18		SYNPO	2.79149	6.65e-18		TNK2	1.59744	2.84e-11
GREB1L	2.31637	4.56e-07		TSPAN11	2.78858	4.94e-16		HOXB1	1.59653	6.64e-05
AGPAT4-IT1	2.31622	0.0043854		ASB2	2.78574	5.69e-09		KLRG1	1.59593	0.000600955
TNFAIP2	2.31372	1.23e-15		ZBTB47	2.78428	8.2e-14		OR7E14P	1.59406	0.00148906
ADAMTSL1	2.31327	6.28e-08		FAS	2.78233	4.25e-13		LINC01503	1.59181	9.28e-05
LOC100126784	2.31218	0.00295997		SLAMF9	2.78188	0.000159329		PCAT14	1.59148	1.43e-12
SLAMF7	2.31142	0.00311832		LOC728196	2.78027	0.0062382		HMGB1	1.59135	1.55e-13
STEAP2	2.31055	4.89e-12		CLCF1	2.77837	4.55e-12		ACAT1	1.5905	2.72e-10
PCLAF	2.30972	1.44e-13		C16orf74	2.77774	3.35e-11		ALDH3A2	1.58376	2.51e-13
CA3	2.30852	9.96e-05		SPHK1	2.77717	1.86e-10		CLCN2	1.5829	1.94e-06
SFN	2.30156	8.29e-17		CPQ	2.77712	1.71e-08		FRRS1	1.5817	0.00119181
CELF6	2.30105	0.0018935		NPPB	2.77647	6.06e-11		CRACR2A	1.58146	1.03e-06
MYLK	2.30075	7.53e-12		ZDHHC8P1	2.77618	5.33e-12		CHST15	1.57892	2.75e-10
BANF1P3	2.30075	0.000253916		GIP	2.77548	6.77e-07		BASP1	1.5781	2.2e-13
SLC16A2	2.29935	1.2e-17		TENM4	2.77054	1.89e-14		NCALD	1.57736	1.59e-07
BMF	2.29796	5.8e-14		TNF	2.7687	1.8e-05		SHISA9	1.57532	1.17e-09
RPS15AP1	2.29793	0.00181942		LINC02535	2.76516	0.000284317		LINC01547	1.57322	7.06e-05
EIF1P7	2.29729	0.00759249		CCN1	2.76425	1.61e-18		THEMIS2	1.57305	1.8e-07
KRT16P2	2.29509	3.11e-08		CDH13	2.76259	2.88e-16		FZD7	1.5716	1.75e-10
DIO2	2.29271	0.000157955		CALHM5	2.76009	4.12e-10		BGN	1.5709	7.36e-06
TMSB4XP4	2.29183	4.87e-05		FCER1G	2.7537	0.000141684		VAT1L	1.57015	1.75e-09
RND3	2.29104	7.32e-15		APOL6	2.75127	2.69e-06		CHST6	1.56842	1.02e-06
PADI4	2.29042	0.000728047		LOC102723769	2.75077	3e-06		CRTC3	1.56825	2.9e-08
TGFB2	2.28829	3.7e-11		LOC105376878	2.74983	5.26e-07		RBBP8NL	1.56753	0.00347499
TTC12	2.28815	8.38e-11		IPCEF1	2.74653	1.3e-06		POLR2H	1.56731	5.61e-10
TEX14	2.2857	3.14e-09		ZHX2	2.73983	4.5e-17		COL23A1	1.56613	3.65e-07
LOC105376958	2.28498	0.000122385		RASGRP3	2.73689	2.92e-08		ZFHX3	1.56556	4.05e-08
INHBA	2.2837	3.17e-11		SFN	2.73641	1.61e-18		CISD3	1.5652	2.06e-07
LINC02192	2.28239	3.67e-05		LOC105369147	2.73571	1.32e-06		SYNPO	1.56497	6.59e-11
TIE1	2.28003	1.28e-09		GPR39	2.73131	1.65e-08		TCN2	1.5632	2.26e-09
LINC01186	2.27953	0.000657195		SPI1	2.72764	0.00130843		WT1	1.56277	5.83e-07
RPL35P2	2.27945	0.00324118		FJX1	2.7272	9.73e-16		RHPN2	1.56256	3.04e-09
GBP1	2.27905	2.41e-05		SYTL1	2.72516	2.24e-11		NR5A2	1.5623	2.74e-10
LOC105378138	2.27888	0.000581333		LRRC15	2.72381	3.18e-11		EEF1AKMT1	1.56003	0.000322086
BTG2	2.27764	5.01e-13		CXCL14	2.72279	2.29e-15		DDX11L2	1.55998	0.000132721
PALLD	2.27683	4.21e-15		TCF21	2.7216	0.000964261		MRPL48	1.55885	1.61e-09
NAV3	2.27576	2.91e-15		LTB	2.71976	1.71e-07		PRRG2	1.55801	0.00150406
MYL7	2.27562	3.33e-12		ZBTB7B	2.71814	1.02e-15		SLC38A1	1.55471	7.48e-12
IL20RA	2.27096	0.00179453		NIPAL2	2.71808	2.05e-09		TFAP2A	1.55229	3.31e-08
RBM20	2.26969	2.45e-13		ULBP2	2.71617	2e-07		DTWD2	1.55189	1.31e-07
PPP1R14B-AS1	2.26923	6.5e-06		SIGLEC6	2.71313	2.38e-05		MARCKS	1.55024	1.68e-11
RPL21P16	2.26753	0.000652036		HSPG2	2.71115	6.89e-16		SSH3	1.54952	7.15e-09
RDX	2.26428	1.26e-17		FAT3	2.71114	4.07e-05		FAM111B	1.54829	6.28e-08
LOC107986596	2.26195	0.00064782		IGFBP5	2.70809	6.15e-10		SLC7A1	1.54815	6.49e-13
ANXA9	2.25804	2.61e-05		SPSB4	2.70732	9.02e-17		PXYLP1	1.54777	2.76e-06
KLRC3	2.25374	0.000203714		NPAS3	2.70212	1.24e-05		EXOC3L2	1.54718	7.24e-09
FAM201A	2.2534	1.97e-08		MSX1	2.70099	1.72e-13		SOWAHC	1.54644	8.32e-09
CCN1	2.25325	1.5e-16		KIAA1324	2.70095	7.54e-08		LOC100289350	1.54628	0.00205395
LMNA	2.25193	2.91e-16		ADAMTSL4	2.70051	4.99e-17		MTA2	1.54605	6.1e-11
ANXA8L1	2.25153	1.29e-06		SUGT1P1	2.69906	0.00520163		INSYN2B	1.54498	0.0033394
P2RY2	2.25113	1.84e-08		TNFSF15	2.69757	8.4e-09		MDFIC	1.54484	1.76e-07
MYH16	2.2507	8.15e-05		OR5H5P	2.69585	0.00321082		CAVIN3	1.54396	1.64e-08
SVIL	2.25052	1.99e-16		SERPINA1	2.68974	0.000483746		SULT1C4	1.54281	5.12e-07
OAF	2.25039	1.12e-15		ANXA8	2.68631	7.67e-09		SYT12	1.54202	9.79e-05
TNC	2.24798	3.7e-17		NEAT1	2.67955	5.61e-12		GTSF1	1.54152	3.45e-10
ADCY6	2.24684	1.73e-13		GXYLT2	2.67406	1.52e-10		DNAH2	1.54138	0.00575162
GPC6	2.24668	9.09e-11		ANXA4	2.67267	6.11e-14		HDGF	1.54137	3.64e-12
CLDN1	2.24451	1.24e-09		LOC107986850	2.6719	0.00131584		L3MBTL3	1.54133	1.94e-09
HSPA8P8	2.24389	0.00722484		PRDM8	2.66974	0.000805442		RPL7P9	1.53935	0.00315629
ZDHHC8P1	2.24382	4.48e-10		PM20D2	2.6681	8.38e-14		APH1B	1.53925	0.000679431
EHD2	2.24361	8.9e-13		ANKRD24	2.6679	2.02e-11		C10orf82	1.53874	0.000456561
LOC100128653	2.24294	0.000153328		LURAP1L	2.66775	3.55e-05		OTX2	1.53864	3.41e-08
CYP27A1	2.24244	4.75e-08		LOC105376544	2.66414	4.72e-07		MAP6D1	1.53852	4.31e-05
HOXD9	2.24083	0.000101662		FBXL2	2.66346	1.36e-10		LOC100507437	1.53808	0.000553219
SLC7A5	2.2407	2.44e-16		RBBP8NL	2.66325	2.1e-07		GXYLT2	1.53797	8.33e-05
GAS6-AS1	2.23982	0.000386246		PTPRN	2.66047	1.76e-14		LOC105374651	1.53669	0.00020424
COL8A1	2.23885	3.32e-08		HMCN2	2.65974	4.25e-07		ALKBH2	1.53648	2.44e-07
CHD7	2.23693	3.06e-14		C1QTNF1	2.65672	2.07e-13		NOS3	1.53645	0.000692203
PRKAA2	2.23506	5.9e-12		GATA2-AS1	2.65377	4.45e-07		ACAT2	1.53591	3.53e-12
DSP	2.23494	1.46e-16		MARCKS	2.6526	2.55e-18		TKFC	1.53588	6.54e-09
RAB13	2.23405	4.17e-15		ITGA10	2.65145	1.98e-06		SLC47A1	1.53547	4.72e-07
BTN3A2	2.23196	2.54e-06		LOC100287837	2.65069	0.000461839		WLS	1.53543	1.36e-10
APOBEC3B-AS1	2.23039	0.000446932		DLX1	2.65047	1.2e-05		FAM131A	1.53354	9.25e-08
NACA4P	2.22992	0.0047899		MUC1	2.64681	3.85e-06		IFT46	1.53341	2.56e-09
SLC9B2	2.22988	9.1e-09		DPP4	2.64659	3.37e-10		PLXND1	1.5328	1.32e-12
RPS6KA3	2.22947	9.18e-16		ETV3L	2.64614	0.000218085		AUTS2	1.52874	6.74e-13
FAM110C	2.22652	2.07e-05		CYP27A1	2.64299	1.68e-09		KCNA5	1.52768	0.000951029
RPS13P2	2.22617	0.00308261		C11orf88	2.64135	0.00185493		SLC44A2	1.52684	1.68e-11
CCL22	2.22461	1.78e-06		IGDCC4	2.64121	5.27e-13		PRR15	1.52583	5.5e-05
F10	2.22368	0.00217244		OAF	2.64056	2.59e-17		GYPC	1.52583	3.12e-11
GPR37L1	2.22219	0.00346069		LOC107985216	2.63941	1.4e-06		SPSB4	1.52454	1.55e-09
LOC100287837	2.2203	0.00327513		DRP2	2.63878	2.88e-08		PLIN2	1.5239	1.61e-11
CCN2	2.22011	8.61e-17		TIAM2	2.63278	9.17e-17		NAT8L	1.52121	5.55e-09
MMP19	2.21927	5.23e-11		MMP19	2.63276	1.17e-12		CAPN6	1.5212	2.95e-08
RPS6KA2	2.21763	1.95e-14		PLXNA2	2.63081	1.75e-16		LOC101928331	1.52083	0.000923293
HAND1	2.2153	2.81e-13		CDC42EP1	2.63054	9.02e-17		HOXB3	1.52069	1.4e-05
YWHAQP6	2.21493	0.00305208		ADCY6	2.63027	4.33e-15		ZC3H12C	1.52039	4.13e-07
BDKRB2	2.21418	0.000119882		TENT5A	2.62964	2.51e-09		SMCO4	1.51878	2.25e-06
ANKRD18B	2.20964	1.1e-08		KCNJ2	2.62815	3.89e-10		LINC00678	1.51839	2.72e-11
VIM	2.20716	1.94e-15		COL5A2	2.62785	2.59e-17		NMD3	1.51726	3.82e-09
CDC42EP1	2.20615	5.63e-15		ABCC3	2.62691	4.95e-06		SLC43A2	1.51701	2.76e-10
HLA-DQA1	2.2055	1.78e-06		RGS20	2.62653	7.95e-06		AMOTL2	1.51586	2.21e-11
HHAT	2.20541	1.37e-06		OAS3	2.62491	5.06e-12		P2RY2	1.51483	0.00027472
TUFT1	2.20441	1.19e-12		MARCKSP1	2.62453	5.39e-11		NUDT7	1.51471	0.00329185
RANP1	2.20143	0.000370375		MIR205	2.6196	0.000862154		SRRM3	1.51419	0.000805491
AJUBA	2.20111	3.03e-12		TSPO	2.61827	0.000542735		TBX3	1.51414	2.33e-12
LOC105376486	2.20058	0.000185335		RRAD	2.61671	1.2e-10		TM4SF18	1.5139	2.17e-05
RPL32P18	2.20045	4.88e-05		PPP1R14B-AS1	2.61602	5.47e-07		LRRC2	1.51364	0.00342613
BTN3A1	2.19944	1.78e-07		OGFRL1	2.61024	5.92e-15		NSUN7	1.51089	7.35e-05
LOC105369301	2.19732	0.00110088		SP140	2.60457	3.44e-12		TMEM164	1.51018	7.53e-12
LOC105374848	2.19606	0.0061742		CALHM4	2.60011	0.00192283		EED	1.51008	7.81e-09
FRMD7	2.19571	0.00208528		FLRT3	2.59876	4.71e-12		MCCC2	1.50965	1.03e-10
RPL36AP37	2.19367	1.18e-05		SH3KBP1	2.59779	2.77e-19		SEMA3G	1.50884	0.000856096
FAM172BP	2.18549	0.000851584		ECM1	2.59774	1.88e-11		TBX5	1.50868	8.41e-08
TMPRSS5	2.18537	0.00821645		PSTPIP2	2.59694	1.04e-14		SNORD2	1.50858	0.00216208
GASK1B	2.18462	3.56e-05		TNS4	2.59504	4.61e-16		PARL	1.50824	4.1e-11
ITGAM	2.18242	7.28e-08		BTG2	2.59279	2.34e-14		SSRP1	1.5072	1.02e-10
RPS18P2	2.18073	0.000422966		CDH23	2.59241	4.13e-09		NKILA	1.50632	0.00156513
FSTL1	2.17984	4.74e-17		MYOF	2.59182	3.97e-17		PRXL2C	1.5041	2.78e-05
BDNF-AS	2.17823	5.55e-05		CPEB2	2.59132	1.26e-12		LEFTY2	1.50341	6.33e-07
RPL23AP42	2.17753	0.000220774		STX11	2.59089	8.03e-05		INSIG1	1.50312	5.23e-08
PERP	2.17697	3.7e-15		SGPP2	2.58966	0.00187003		LINC01806	1.50129	2.63e-05
LOXL1	2.17515	1.81e-11		MAP3K5	2.58855	1.02e-07		ALDH1B1	1.50082	2.39e-10
RPLP2P3	2.17474	0.002649		LOC105377940	2.58816	0.000559237		LAMC1	-1.50071	7.88e-12
LINC01358	2.17461	0.00217656		EMILIN2	2.58644	7.84e-17		SIGIRR	-1.50161	4.38e-08
ASB2	2.17329	5.94e-07		DRD2	2.58619	0.00080429		NPR2	-1.50189	2.54e-06
MYOF	2.17309	2.69e-15		SERINC2	2.58446	1.55e-13		CASQ1	-1.50195	1.18e-05
PLAU	2.1728	4.27e-16		TTC12	2.58153	5.44e-12		FBXO44	-1.50197	1.56e-07
FAS	2.17267	8.59e-11		GCNT4	2.58129	2.94e-13		TGFA	-1.50234	0.000983521
FTLP3	2.17254	0.00222426		C3AR1	2.58084	0.000271389		LOC112268151	-1.50333	0.00112859
HGSNAT	2.17116	1.96e-14		MACC1	2.58029	3.93e-11		BEX2	-1.50392	1.18e-06
SIAH2	2.17018	8.8e-14		LOC107986596	2.57954	0.000114876		FAM24B	-1.50414	0.00991735
ECM1	2.17001	9.86e-10		LINC01411	2.57931	0.00333409		SPHK1	-1.5044	0.00025797
RSPH3	2.16858	3.87e-09		LINC00673	2.57428	9.56e-08		TENT5A	-1.5055	0.000661231
CDH13	2.16791	6.51e-14		RIPOR2	2.57428	1.08e-11		SCAMP5	-1.50704	4.64e-05
PTS	2.16686	3.95e-11		ORAI3	2.57399	2.56e-08		PRICKLE2	-1.50781	2.21e-07
LMOD1	2.16654	1.82e-05		ITGA3	2.57322	1.39e-17		UAP1L1	-1.50789	7.3e-06
ARSD	2.16644	1.72e-13		CRABP2	2.57274	1.5e-19		OAS3	-1.5079	1.13e-05
LOC105369574	2.16545	0.00466517		PTGES	2.57257	6.23e-09		FOXH1	-1.50794	1.42e-10
RPL7P9	2.1638	3.82e-06		LOC101927943	2.5718	1.61e-06		OPTN	-1.509	6.71e-09
DKK2	2.16351	0.00817148		CSPG4	2.57066	1.57e-13		PCDHA2	-1.50918	0.00672433
LRRK1	2.162	3.37e-12		PALLD	2.57055	2.15e-16		RCAN1	-1.50935	3.91e-07
NLRC5	2.15784	7.37e-08		ATP6V1B1-AS1	2.57016	0.000175289		MGC70870	-1.50939	0.00547821
RPS20P3	2.15771	0.00246791		NABP1	2.56959	1.48e-16		PLK2	-1.50943	1.82e-09
CAV1	2.15687	6.06e-16		RRAS	2.56943	8.18e-11		FAM43B	-1.50994	0.000299149
RPS15P4	2.15609	8.09e-06		COL6A5	2.56695	7.56e-06		PLAU	-1.51017	8.17e-11
AMOT	2.15464	1.09e-14		SLC16A6	2.56534	3.58e-05		CDH5	-1.51063	1.26e-06
TUBA4A	2.15332	1.44e-08		SEPTIN4	2.56509	8.5e-09		PCYOX1L	-1.51189	4.57e-05
AXL	2.15288	7.5e-15		ZEB1	2.56403	6.18e-10		EHBP1L1	-1.51219	0.000370652
GRIN2C	2.15152	8.17e-05		SOGA3	2.56381	3.03e-06		DDIT4L	-1.51257	0.00679243
DAPP1	2.15003	0.000392354		STAC	2.56365	5.28e-16		DECR1	-1.5133	0.00467198
DOCK8	2.1477	2.69e-07		ARHGEF37	2.56335	1.96e-05		FABP3	-1.51366	0.000103691
ECSCR	2.14562	8.76e-12		LOC105376626	2.56107	0.000566912		AGER	-1.51425	0.00013068
SLC22A3	2.14553	0.00219607		F13A1	2.55977	0.00134127		PYGB	-1.51475	6.49e-12
TRND	2.14531	2.98e-07		LINC00513	2.55896	0.000608286		SLC39A4	-1.51483	8.92e-06
TAGLN	2.14518	1.97e-14		DERA	2.55632	2.09e-17		SDK2	-1.51572	2.68e-08
SH3KBP1	2.14501	2.41e-17		S100A11	2.55237	4.74e-18		MN1	-1.51578	3.06e-09
TNFSF13	2.14455	0.000549346		GLIPR2	2.54888	4.53e-14		ZNF699	-1.51636	0.000102669
MYL9	2.14442	3.96e-15		VIM	2.54833	5.35e-17		FAM114A1	-1.51669	7.44e-08
MRGPRF	2.14391	3.21e-13		TNFRSF10C	2.54525	1.8e-12		RBM11	-1.51678	0.0026176
GLI3	2.14263	5.39e-14		TNFRSF11A	2.53965	9.26e-07		CTSB	-1.5173	9.76e-11
NKD1	2.14123	4.87e-15		BIRC7	2.53768	0.000119998		HAPLN1	-1.51781	1.66e-08
TRIM29	2.141	3.68e-05		CSF1	2.53428	5.01e-14		LINC00265	-1.51803	6.52e-07
ANXA4	2.14057	9.17e-12		INHA	2.53427	2.44e-05		IL6R	-1.51831	1e-08
LOC105374334	2.13967	1.55e-07		KCNMA1	2.53251	9e-10		LINC-PINT	-1.51852	0.00278784
MGLL	2.13625	5.95e-05		LOC105370707	2.52788	3.07e-05		SHROOM4	-1.51947	5.56e-08
TMEM239	2.13606	0.00129761		OPTN	2.52698	1.06e-15		CITED1	-1.51974	0.000130995
SPOCD1	2.13568	1.01e-07		MYPN	2.52684	9.61e-12		MEIS3	-1.51974	1.68e-07
PPP1R3G	2.13514	0.00168583		LTBP3	2.52683	1.25e-16		ATP7A	-1.52052	1.8e-06
GPR39	2.13483	1.61e-06		C15orf56	2.52519	0.00022826		SLC9A5	-1.52056	0.00647235
RGS10	2.13398	3.86e-12		LOC105379271	2.52424	0.000566123		NDRG2	-1.52121	5.31e-08
CBX3P2	2.13178	0.00475978		LOC102724322	2.52418	7.47e-08		SHISAL1	-1.52165	0.000972961
IGDCC4	2.13087	6.55e-11		LOC107986160	2.52304	0.000353609		SLC41A2	-1.52188	3.46e-06
PLPP4	2.13042	0.00326164		IL15RA	2.5217	2.54e-06		AP5Z1	-1.52225	5.14e-10
ANKRD24	2.12963	2.59e-09		TBL2	2.51928	1.8e-12		MTMR7	-1.52353	0.00401515
PHLDA2	2.12914	8.08e-15		PLA2G2F	2.51902	0.000689127		PINCR	-1.52406	0.00365953
LOC105373426	2.1291	4.39e-15		LINC02065	2.51861	0.000378839		SBK2	-1.52469	8.13e-06
RPL10AP6	2.12816	0.000369204		SIK2	2.51838	1.22e-14		PLPP1	-1.52491	7.42e-10
LINC00886	2.12758	0.000251031		VWCE	2.5181	9.14e-11		FUCA1	-1.52514	1.69e-08
DGKH	2.12564	0.000597701		RBM20	2.51776	1.82e-14		SLC7A8	-1.52608	1.35e-11
TRNW	2.12555	7.95e-07		FAM114A1	2.51255	2.47e-14		RAMP2-AS1	-1.52626	0.0031988
CLEC1A	2.12508	2.37e-10		LINC00842	2.51212	1.12e-08		C1orf61	-1.52667	0.000378312
SEL1L3	2.1235	7.01e-13		TUFT1	2.51182	5.06e-14		PAM	-1.52679	6.2e-11
MSX1	2.12331	3.54e-11		PXDC1	2.50707	4.63e-12		LPAR4	-1.52689	2.04e-07
HBEGF	2.123	1.65e-12		FCRLB	2.50705	0.00091841		SLC16A4	-1.52738	0.00447111
HEG1	2.12285	3.7e-15		THSD1	2.50661	0.00608935		GPR39	-1.52761	0.00189647
POGLUT3	2.12131	5.28e-13		SLC38A8	2.50617	0.000122152		KCNH2	-1.52777	1.7e-06
LOC105378143	2.12043	0.00988616		CA3	2.50607	2.72e-05		RPL10L	-1.52784	0.00138022
ILDR2	2.12041	1.28e-09		GNGT2	2.50517	1.03e-06		OLFML3	-1.52838	4.72e-12
PTPRM	2.12031	2.03e-12		LINC01687	2.50516	0.000167002		TOR4A	-1.52886	0.00218051
IL18	2.11932	0.00546165		SLCO2A1	2.50305	2.3e-13		CACNA2D2	-1.52896	1.22e-09
LINC00673	2.11775	3.65e-06		RP9P	2.49795	0.000619136		NABP1	-1.52902	8.55e-10
NFIB	2.11709	6.45e-07		PAPLN	2.49693	7.68e-06		DCAF12L1	-1.52957	0.00258336
SOGA3	2.11698	6.92e-05		FKBP9	2.49643	1.65e-13		ZNF528	-1.53128	3.88e-05
COX6A1P2	2.11658	3.58e-06		CHD7	2.49638	1.93e-15		GRB7	-1.53288	5.25e-11
LINC00472	2.11588	5.35e-07		LPP-AS2	2.49589	3.65e-06		CHRNB4	-1.53296	0.000418112
CAVIN3	2.11554	5.87e-13		RTL3	2.49558	0.000510382		KCNA2	-1.53346	1.71e-05
CCND1	2.11496	8.45e-17		TGFB1I1	2.49463	3.1e-10		PIM2	-1.53349	1.67e-12
NHSL1	2.11335	1.17e-16		XIRP1	2.49432	3.86e-06		FGF1	-1.5338	3.04e-06
TEAD1	2.11327	1.81e-13		SLC9B2	2.49272	7.53e-10		DDX60L	-1.53387	3.96e-05
SLC6A7	2.11147	6.81e-05		TMEM144	2.49241	5.53e-08		TSPAN11	-1.53411	9.24e-09
KLRC2	2.11064	6.1e-05		PLK2	2.49104	3.46e-16		RPS6KA6	-1.53484	4.48e-07
VIPR1	2.11018	1.91e-09		CRYL1	2.4908	0.000960141		GPR89B	-1.53531	0.000992672
LINC00842	2.10927	3.95e-07		LINC01186	2.48956	0.000197921		PRICKLE1	-1.5364	2.15e-10
CAVIN1	2.1082	1.77e-14		TXNDC2	2.4878	5.17e-05		RAB3D	-1.53648	1.12e-05
LINC02320	2.10589	0.00048054		VIPR1	2.48619	4.53e-11		ITIH5	-1.53685	3.59e-05
SPHK1	2.1046	5.15e-08		SYNJ2	2.48463	3.89e-18		PIP5KL1	-1.53698	0.00826311
HDGF	2.10383	9.45e-17		SDSL	2.48438	2.34e-10		ELOVL4	-1.53728	1.8e-08
SYNPO2L	2.10365	0.000997017		LOC107984361	2.48159	1.43e-05		GAREM2	-1.53751	1.56e-05
DCBLD1	2.10182	8.8e-14		TCEAL7	2.47717	3.75e-07		CRYBG1	-1.53775	2.62e-06
CNTNAP3	2.10166	4.22e-06		HEG1	2.47655	7.71e-17		XK	-1.53783	0.000111494
KIAA1324	2.10109	6.81e-06		RBMY2EP	2.47472	2.56e-05		SYTL2	-1.53835	6.76e-09
LSP1	2.10045	0.00305453		LOC100130256	2.47439	1.33e-10		MBLAC2	-1.53839	0.000510201
LOC105378120	2.09892	0.0002583		RDX	2.47239	1.22e-18		LOC155060	-1.53922	0.00547821
RBMY2EP	2.09873	0.000308856		IDS	2.47192	2.53e-16		NRBP2	-1.53986	5.04e-09
AJAP1	2.09747	4.17e-13		MFAP5	2.47109	4.97e-15		LGI2	-1.53988	0.00278999
LINC00513	2.09574	0.00545995		TIPARP	2.47002	1.49e-13		P4HA2	-1.5403	2.34e-09
SH3BGRL3	2.09507	1.89e-14		TRAF1	2.46811	1.27e-08		LOC105376239	-1.54042	0.00384278
IL17RE	2.09426	8.92e-07		CLIC5	2.46298	2.5e-06		GALC	-1.54116	0.00015598
NIPAL2	2.0942	3.49e-07		CCL22	2.46079	2.5e-07		CHST1	-1.5428	9.2e-05
ZNF488	2.09406	2.64e-11		CSMD3	2.45945	5.83e-11		AHNAK2	-1.54307	4.01e-06
RPS2P46	2.0914	1.27e-09		CD68	2.45821	8.31e-10		TMEM35A	-1.54324	0.00735175
TNFRSF10C	2.09113	1.66e-10		LOC105376353	2.45748	0.0052743		COL6A3	-1.54473	0.00183526
ARHGEF17	2.09027	6.25e-15		PAPPA	2.45631	8.96e-13		MT1M	-1.54546	6.9e-07
ADAMTS14	2.08829	0.00114484		LMNA	2.45591	2.77e-17		ZNF563	-1.54554	0.000173906
SFXN3	2.08577	3.32e-13		FCMR	2.45276	1.26e-06		VGLL3	-1.54559	6.22e-06
FLNC	2.08538	7.07e-15		POGLUT3	2.45035	1.45e-14		TRIM16	-1.54586	3.26e-07
RPS21P4	2.08499	0.00737585		ENG	2.44974	2.49e-12		PPP1R13B	-1.54756	1.05e-06
SOCS2-AS1	2.08162	4.15e-06		TMEM156	2.44871	0.00217093		DNER	-1.54869	0.00277082
MTSS2	2.07754	1.92e-16		SFXN3	2.44748	5.93e-15		ARMCX3	-1.54907	1.3e-10
MORN3	2.07734	4.43e-07		LOC105370203	2.44737	0.00094582		NOTCH3	-1.54955	2.33e-10
LOC105378077	2.07731	0.00547799		BIRC2	2.44655	2.31e-14		PCDHB15	-1.5516	0.00364325
LTBP3	2.07728	1.51e-14		TIMM8BP2	2.44293	0.00157234		BCAN	-1.55217	1.3e-06
SLCO2A1	2.07644	1.97e-11		PLP2	2.44263	3.28e-11		SNCB	-1.55256	2.9e-05
LCMT1-AS2	2.07494	4.54e-07		TMEM51-AS1	2.44181	0.000307042		CCPG1	-1.55379	0.000299701
COL6A1	2.07435	1.41e-16		LOC105377548	2.4406	2.36e-08		MROH1	-1.55547	1.29e-07
LOC105376544	2.07427	3.33e-05		PAM	2.43702	2.62e-17		NACAD	-1.55616	1.75e-06
SLC36A4	2.0724	2.23e-11		IL11	2.43633	1.17e-10		SAP25	-1.55716	0.000313958
RASGRF1	2.07221	7.23e-05		DOCK8	2.43626	1.92e-08		NIPAL1	-1.55738	4.56e-05
UBA7	2.07068	0.000642191		IL31RA	2.43342	0.00214653		MXRA7P1	-1.55779	0.000507269
CXCL5	2.07052	6.41e-10		PHEX	2.43172	3.19e-06		TRPV2	-1.5597	6.24e-05
FGF1	2.0679	3.72e-10		LOC105376486	2.43162	3.92e-05		RASAL2	-1.56009	7.26e-11
VAT1L	2.0679	1.8e-13		PHC2	2.42958	1.81e-16		KCNMB1	-1.56109	1.07e-06
SLC44A2	2.06679	4.37e-16		LINC00629	2.42799	0.00120883		MBOAT1	-1.56166	1.44e-10
BIRC2	2.06273	1.62e-12		NIBAN2	2.42469	1.7e-16		KCNE3	-1.56259	0.000103765
NTRK2	2.06017	0.000283351		TRADD	2.4242	2.13e-07		PELI1	-1.56278	2.34e-08
RIN3	2.05843	7.96e-13		C19orf33	2.42398	0.000142802		SERTM2	-1.56362	0.000826808
OPTN	2.05756	1.67e-13		KISS1	2.4236	1.09e-06		EDEM3	-1.56489	1.64e-07
LOC729998	2.0572	2.72e-05		C1orf61	2.4235	7.7e-09		ZNF354A	-1.56519	2.18e-08
C11orf91	2.05527	0.00761429		DCBLD1	2.42124	2.33e-15		SMTNL2	-1.56716	0.00102292
FBXL2	2.05479	3.37e-08		CLDN1	2.42107	1.99e-10		LOC105373063	-1.56721	0.00488859
S100A11	2.05448	8.66e-16		ARHGDIB	2.41916	6.05e-15		EBF1	-1.56796	0.00060917
POU2F3	2.05329	1e-12		LOXL4	2.41831	4.4e-06		LGR6	-1.5704	0.00106157
ATP6V1B1	2.05306	0.00253865		HGSNAT	2.4134	1.18e-15		TXNIP	-1.57055	2.67e-07
RBMS3	2.05038	7.57e-05		SLC22A1	2.41288	0.00031847		CLIP3	-1.57284	7.19e-06
DNAH5	2.04961	0.000372551		ATP8B1	2.41287	5.88e-12		FKBP9	-1.57291	8.84e-08
DGKA	2.04773	2.48e-15		GPRC5A	2.41264	8.06e-16		LOC102724788	-1.57297	2.93e-07
NIBAN2	2.04711	1.27e-14		PAX3	2.41234	2.01e-08		LOXL2	-1.57315	2.82e-11
TBC1D28	2.04576	0.00849993		ACTA2	2.40913	2.05e-13		DYRK3	-1.57317	0.000707983
TNFRSF19	2.04481	0.0016381		COL15A1	2.40782	0.000106651		TTLL11	-1.57358	0.00156437
MKRN3	2.04241	3.68e-09		TNC	2.40594	5.13e-18		NNMT	-1.57391	0.00057738
HES2	2.04233	3.09e-07		LOC105747689	2.40461	0.000137474		PCDHA3	-1.57397	0.000253704
LACC1	2.04178	1.1e-05		LOC100126784	2.40211	0.00178963		BLVRB	-1.57449	4.94e-07
POLR3GL	2.04176	9.64e-08		LOC107986962	2.40153	9.78e-06		EFR3B	-1.57512	1.88e-06
LOC105370203	2.0417	0.00695662		LINC02870	2.39842	0.0016904		SEZ6L2	-1.5754	1.08e-09
LOC112268086	2.04024	0.00530842		RPS6KA3	2.39819	1.07e-16		PCDHB12	-1.5755	0.00279992
PAM	2.03932	2.45e-15		RSPH3	2.39268	3.74e-10		PTCHD1	-1.57654	2.9e-05
LOC105371409	2.03832	0.00741154		TPPP	2.39185	0.000208826		TTC3P1	-1.57701	1.58e-06
RPL6P27	2.03583	1.72e-05		ATE1-AS1	2.3913	0.00487697		TSNAXIP1	-1.57701	0.00209276
PMP22	2.0356	9.9e-12		TNFAIP8L3	2.38927	0.000102696		ERV3-1	-1.57727	0.000218493
SOCS2	2.03535	2.44e-15		CCN2	2.38603	1.08e-17		ZDHHC15	-1.57796	4.3e-06
LOC105371026	2.03521	0.00010426		LPAR5	2.38569	2.06e-06		DDX25	-1.57824	0.000770881
ANKRD1	2.03364	2.97e-14		ZC3H12D	2.38163	0.00038634		SLC7A3	-1.57881	7.24e-12
IGFBP6	2.03362	5.58e-07		FRMD6-AS1	2.38141	3.65e-05		ARL4D	-1.57952	1.29e-05
CDX2	2.03222	7.96e-11		EPS8L2	2.38076	1.76e-18		LENG9	-1.58074	0.00592281
COL15A1	2.03003	0.0011558		SLC36A4	2.37939	7.03e-13		TMEM86A	-1.58094	0.00265174
ERP27	2.02961	0.000219289		MTMR11	2.37857	2.43e-12		PPP1R3F	-1.58215	1.38e-06
NBPF9	2.02941	4.24e-07		CELF6	2.3785	0.00117017		VGF	-1.58315	7.5e-12
RNF43	2.02879	1.64e-15		SERPINE1	2.37803	1.04e-17		LMOD1	-1.58317	0.00482703
MAPKBP1	2.0287	5.26e-13		LDB3	2.37373	2.78e-08		WIPI1	-1.58366	8.87e-06
PHEX	2.02804	7.3e-05		FGF1	2.37314	1.29e-11		NGFR	-1.58418	4.59e-12
SLC16A4	2.02597	1.81e-05		CORO2B	2.37312	1.82e-14		LINC02387	-1.58424	0.000120115
ATP1A2	2.02508	1.87e-11		DAW1	2.37183	0.000682278		HDAC9	-1.58497	6.02e-08
ARHGEF6	2.02394	2.52e-10		AXL	2.37117	5.38e-16		SLAIN1	-1.5857	0.00407001
MTMR11	2.02316	1.31e-10		LOC100507560	2.37104	9.23e-09		PAIP2B	-1.58657	4.06e-07
RPS18P5	2.02278	0.000178281		CASC8	2.37011	0.00191121		USP44	-1.58682	1.08e-08
MAP3K8	2.02224	1.67e-08		CXCL5	2.36814	2.44e-11		FAM174A	-1.58844	5.03e-06
SLC46A3	2.02058	0.000623568		PCLAF	2.36573	5.65e-14		UGT8	-1.58883	1.67e-05
TBL2	2.02043	3.12e-10		GLRX2	2.36437	5.27e-07		RAB37	-1.58967	0.00034937
CITED2	2.01969	3.22e-15		MLPH	2.36209	2.67e-10		XCL1	-1.58978	0.00442001
MACC1	2.01954	9.25e-09		ARHGEF6	2.36075	5.65e-12		HOMER2	-1.59045	9.2e-05
SLC38A1	2.01876	7.75e-16		SLC1A2	2.36063	1.58e-11		PRRT2	-1.59172	0.000163959
RPL37P2	2.01864	0.00106882		LOC105376526	2.36061	4.08e-05		RASSF4	-1.59337	3.03e-05
OLFML1	2.01779	0.000105355		TMPRSS5	2.35835	0.00367197		CCDC141	-1.59389	1.18e-05
ITGA2	2.01748	5.22e-14		INKA2	2.35729	1.06e-12		CDC42EP4	-1.59394	1.07e-11
KLF6	2.01651	4.15e-16		PTPRM	2.35693	1.27e-13		THBS3	-1.594	2.07e-05
TENT5A	2.01601	5.59e-07		MPZL2	2.35615	3.11e-12		LOC100506253	-1.59431	0.00574087
EPS8L2	2.01504	1.4e-16		FLI1	2.35242	2.05e-16		CHD3	-1.5946	1.32e-09
RTL3	2.01427	0.00588668		NRIP3	2.35234	4.65e-11		ZNF728	-1.59468	2.62e-05
ANKRD18A	2.0127	8.72e-09		FAM111A-DT	2.35168	1.86e-06		THBS4	-1.59505	0.00447137
LOC107987138	2.0126	0.00265714		EGFR	2.3507	4.68e-13		SAMD12	-1.59694	0.000531384
PRAC2	2.01052	9.2e-07		ROBO4	2.34947	1.51e-06		KLF9	-1.59733	0.00354342
TAPBP	2.00962	4.76e-15		FLNC	2.34944	2.88e-16		ATP2A1	-1.59741	1.55e-07
SERINC2	2.00806	5.63e-11		LINC01776	2.34826	0.00231749		CAV2	-1.59776	1.08e-05
RPL13AP25	2.00659	0.000329449		BTN3A1	2.34723	4.07e-08		ZNF296	-1.59904	3.06e-08
SHB	2.00501	4.45e-15		DNAH12	2.34704	0.00124829		NEB	-1.59938	5.61e-05
LTB	2.00422	3.44e-05		RUSC1-AS1	2.34648	8.48e-07		TP53TG1	-1.5999	0.00420343
ARHGAP18	2.00419	2.71e-11		HSPB7	2.34507	0.000924168		SLFN5	-1.60027	0.000253704
NAV2	2.00213	1.85e-16		SVIL	2.34485	4.88e-17		P3H2	-1.60034	2.58e-10
MYOZ2	2.00199	0.00716253		DIO2	2.34338	0.000100262		GABRQ	-1.60044	1.55e-08
BIRC7	2.00174	0.0025157		LINC01198	2.34235	0.0051792		SNTA1	-1.60047	0.000483731
NPTXR	2.0016	3.68e-12		PRPH2	2.34159	2.15e-06		OTUD1	-1.60063	0.000715914
RPL26P4	2.00049	0.00298329		CDKN1A	2.34082	1.57e-16		DDIT4	-1.60067	4.4e-08
IPCEF1	1.99986	0.000193658		SULT1C4	2.34058	2.43e-12		IGFBP5	-1.60122	8.63e-05
LBH	1.99951	5.63e-15		SYTL4	2.33788	0.000810317		RIMS2	-1.60139	7.74e-07
LOC107986285	1.99889	0.00883546		SLC37A2	2.33747	8.89e-07		CLU	-1.60266	3.44e-13
C15orf56	1.99771	0.00396121		GREB1L	2.33701	3.21e-07		TBC1D30	-1.60343	0.00639773
LOC105374391	1.99623	0.00928909		SLC22A3	2.3345	0.000740556		LOC102724528	-1.60368	0.00590626
ODC1	1.99585	4.39e-15		PLEKHA7	2.33302	2.97e-15		BACE2	-1.60375	2.28e-06
TNS4	1.99521	2.62e-13		LMOD1	2.33278	4.5e-06		ATP1B3P1	-1.60381	0.000120072
LOC105371688	1.9933	0.00244536		OLFML1	2.33265	8.53e-06		LONRF2	-1.60447	0.00021884
MOB3C	1.99255	7.83e-11		GADD45A	2.33264	7.97e-16		PLEKHH3	-1.60466	2.22e-07
IER3	1.99117	1.36e-14		PTCHD4	2.33249	1.51e-12		PLXNB3	-1.60572	0.000437153
ODC1-DT	1.99107	9.21e-05		MYL2	2.33243	0.000223442		XDH	-1.60636	9.48e-06
GDPD5	1.99076	3.41e-14		SOWAHB	2.33217	4.4e-05		CCDC172	-1.60785	2.02e-05
LOC107985216	1.9892	0.000143524		RNF144B	2.33091	8.88e-11		ASL	-1.60889	2.6e-08
RPL13P12	1.98822	5.55e-05		RAB13	2.33008	1.02e-15		NMNAT3	-1.60914	0.00120394
PROM2	1.98766	6.59e-08		ADRA1B	2.32722	2.43e-10		CYP2S1	-1.60924	9.66e-12
LOC102724322	1.98611	7.54e-06		TM6SF1	2.32698	0.00165605		CHN2	-1.60997	0.00570278
MAT1A	1.98555	0.000339383		UBA7	2.32578	0.000115141		ZNF731P	-1.61041	8.62e-06
TMPRSS11E	1.9852	0.000112065		FZD1	2.32527	2.76e-14		FAM110C	-1.61082	0.00511243
CPQ	1.98494	8.43e-06		PKD1L2	2.32447	3.69e-08		AGL	-1.61141	5.59e-11
AMOTL2	1.98408	1.29e-15		PPP1R3G	2.32231	0.00054679		NTS	-1.61248	1.42e-11
SERPINE1	1.984	1.17e-15		ANKRD63	2.31976	0.000119913		CAPS	-1.61377	0.00534392
TIMP3	1.98399	1.24e-13		NBPF9	2.3186	2.27e-08		LOC107984867	-1.61438	0.00719807
RPL26P6	1.98378	0.00408166		TUBA8	2.31849	0.000162178		GRM2	-1.61461	0.00620315
EFHD1	1.98354	7.23e-12		PRKAA2	2.31815	1.93e-12		IRF4	-1.6152	0.000341497
CTF1	1.98271	0.000140696		NOX4	2.31621	1.28e-12		RND3	-1.61652	2.88e-10
LEF1	1.98226	2.03e-06		LOC105374584	2.31439	0.00135954		CREB3L1	-1.61655	2.53e-09
PAMR1	1.98185	1.31e-11		THBS3	2.31351	1.32e-09		JOSD2	-1.6169	0.00557437
FZD1	1.98136	1.89e-12		MIR503HG	2.31339	3.48e-12		ONECUT2	-1.61902	2.62e-07
NRIP3	1.9804	3.09e-09		CAVIN1	2.31312	1.3e-15		SIM1	-1.61909	0.00868287
KRT17	1.98013	1.59e-06		COL16A1	2.31124	7.84e-11		FLNB	-1.61932	6.13e-13
INHA	1.98004	0.000873221		MIR221	2.30982	0.000682136		CCDC159	-1.61942	0.00264674
PEAR1	1.97909	2.1e-11		SLC7A7	2.30834	6.25e-12		FGFR3	-1.61988	7.05e-13
CDK14	1.97755	5.36e-15		MDFIC	2.30571	9.37e-13		ANKRD65	-1.62044	0.00523949
ITGA3	1.97743	7.63e-15		ZNF436-AS1	2.30377	1.16e-05		PLAGL1	-1.62102	3.61e-10
KRT16P3	1.97731	1.76e-06		WHAMMP3	2.30362	1.57e-05		GPM6B	-1.62121	9.72e-11
ATG9B	1.97693	2.05e-12		RNF152	2.30337	7.33e-10		ABHD6	-1.62177	2.78e-05
RNF152	1.97584	2.94e-08		PDGFB	2.30334	5.13e-08		E2F5	-1.62265	9.54e-09
PSTPIP2	1.97539	7.16e-12		OSMR	2.30217	1.27e-09		COL5A2	-1.62331	2.36e-11
NTM	1.97482	3.59e-07		LOC105374127	2.301	0.0022382		STMN3	-1.62394	1.96e-08
DDAH1	1.9741	5.75e-12		IFI27L2	2.3003	1.05e-05		FRMPD3	-1.6258	1.72e-06
RAB27B	1.97336	0.00162752		KLRC2	2.30009	1.31e-05		INKA2	-1.62613	5.26e-08
PTGES	1.97324	1.37e-06		SPATA18	2.29886	2.28e-10		ROBO4	-1.62634	0.00173545
L3MBTL3	1.97189	3.19e-13		NPTXR	2.29787	9.43e-14		TLR2	-1.62792	0.00784703
PLA2G2A	1.97188	2.31e-06		STAP2	2.29775	2.26e-09		FN1	-1.62802	1.67e-12
GSDMA	1.97121	0.00232914		RCAN1	2.29761	9.91e-13		TLR7	-1.62854	0.00105204
CELP	1.96952	0.00710212		ARHGEF17	2.29516	4.41e-16		RASAL1	-1.62909	0.00275321
EMP1	1.9695	1.74e-14		ARID5B	2.29401	2.32e-07		FAM86FP	-1.62921	0.00902204
IDS	1.96941	7.72e-14		RPS6KA2	2.29336	5.93e-15		TBX2	-1.62923	6.84e-06
FGFBP1	1.96874	0.00270371		CNIH3	2.29333	3.68e-08		HEYL	-1.63286	0.00737832
GFI1	1.96865	0.000681743		PTHLH	2.29302	1.72e-06		SLC1A1	-1.63302	0.00311798
DRP2	1.96811	7.67e-06		GPR37L1	2.29141	0.00223028		SYNE1	-1.63311	7.26e-05
RRAS	1.96606	3.21e-08		LOC105372838	2.29082	5.74e-06		PPFIBP2	-1.63351	2.12e-09
MCTP1	1.96582	2.03e-08		MMP10	2.28908	0.000160212		LINC01206	-1.63562	0.00137897
CPEB2	1.96562	7.5e-10		NRP2	2.28887	4.79e-17		KIAA1324	-1.63615	0.0010321
SPATS2L	1.96405	1.44e-13		MCHR1	2.28657	4.74e-07		CA8	-1.63628	4.36e-08
APOL1	1.96303	0.00263103		FRMD4A	2.28646	2.15e-16		NGF	-1.63666	0.00163001
LOC105369468	1.96161	0.000166729		CDCP1	2.28488	3.73e-17		EPHB6	-1.63871	4.01e-05
FLI1	1.96149	2.47e-14		TEAD1	2.28364	1.95e-14		BIK	-1.63891	0.00702885
RPL3P4	1.96105	0.000403356		CTBS	2.28345	4.97e-08		SUGCT	-1.63906	1.3e-05
LOC107986160	1.96016	0.00659662		GATA3	2.28332	4.51e-11		LOC105369370	-1.63937	5.46e-05
FTH1P20	1.9596	0.00344524		IL24	2.28323	1.8e-08		SVIP	-1.64005	2.14e-07
MATN2	1.95764	3.29e-07		LINC02192	2.28295	3.08e-05		LOC112268259	-1.64007	0.000775863
TSPAN11	1.95691	1.74e-12		LOC105373426	2.28036	5.53e-16		MIR503HG	-1.64336	7.29e-08
LOC102723846	1.95688	1.57e-05		LOC105379383	2.27952	0.000244664		DOC2A	-1.64395	9.73e-07
NTN1	1.95651	2.57e-14		CNTNAP2	2.27873	1.06e-17		MUC16	-1.64398	0.00999208
ABLIM3	1.95598	6.27e-06		LOC107984016	2.27768	0.00745415		MSRB3	-1.64453	3.75e-07
DTX3L	1.95561	3.09e-11		PLCXD2	2.2775	8.28e-06		LOC105371026	-1.64507	0.00409384
FLRT3	1.95514	3.17e-09		EEF1DP1	2.27739	0.00631944		PCDHGA8	-1.64592	0.00714609
RASGRP3	1.95491	1.46e-05		HBE1	2.27706	0.000255723		NOC2LP1	-1.64596	2.16e-05
B3GNT8	1.95429	0.00331334		PROS1	2.2758	4.87e-07		LGALS3	-1.64623	0.000306274
PTPRN	1.95396	2.45e-11		ITGAM	2.27545	2.51e-08		NRK	-1.64626	5e-12
LOC100421561	1.95378	0.00519869		LINC00342	2.27378	2.73e-05		LOC107985276	-1.64666	0.00210822
ACTA2	1.95146	3.94e-11		LINC02320	2.27292	0.00014649		FBXL7	-1.64675	4.42e-07
TREM2	1.95138	0.00704921		FSTL1	2.27269	1.05e-17		VASH2	-1.64685	3e-10
FYB2	1.95114	0.00241331		PLB1	2.27207	2.71e-06		DGAT2	-1.64688	0.00123461
ABCC3	1.95056	0.000480857		GAPDHP71	2.27058	0.00315218		ANKLE1	-1.64809	5.41e-05
BACH2	1.94977	1.51e-10		LINC01768	2.26929	0.00128318		RUNDC3A-AS1	-1.64855	0.00523343
CNIH3	1.94867	1.31e-06		LCP2	2.26916	2.25e-05		NID2	-1.64947	1.08e-05
HIVEP3	1.94861	5.02e-12		DLX5	2.26791	0.00198186		SLC22A31	-1.6502	0.000816578
UGT8	1.94844	5.19e-08		TNFSF13	2.26736	0.000227626		ZNF844	-1.6509	1.08e-08
PITPNM3	1.94814	9.1e-09		SLC16A2	2.26674	9.65e-18		B3GALT1	-1.65138	0.00101845
SRI	1.94784	4.12e-14		CH25H	2.26524	0.000329176		SYT17	-1.65158	7.07e-05
FKBP9	1.94712	6.93e-11		SAMD10	2.26364	1.42e-06		SLC37A1	-1.65207	4.44e-07
SNORD116-28	1.94579	0.00155395		NT5DC4	2.2633	0.000481998		ERO1B	-1.65231	0.000797305
PITX1	1.94485	2.51e-08		LOC102723415	2.26279	0.000493473		PCSK4	-1.65239	0.00641357
RPS6KA4	1.94456	4.77e-13		MIR205HG	2.26221	3.42e-15		ATP1B2	-1.65293	5.24e-06
ADM	1.94416	3.33e-13		GLIPR1	2.2617	3.33e-08		NCF2	-1.65342	0.00173146
ANKRD63	1.94001	0.00156202		CELP	2.26115	0.00141498		RAMP2	-1.65375	0.000116292
OGFRL1	1.93955	7.45e-12		LOC100129484	2.25859	0.00693437		SEMA3F	-1.65393	3.25e-08
LDB3	1.93915	2.04e-06		BST1	2.25825	3.33e-05		LINC01376	-1.65526	0.00882709
LGR5	1.93855	0.00532234		LOC105378248	2.25797	0.00238817		ASAP2	-1.65551	6.02e-08
SYTL1	1.93772	3.72e-08		LRRC17	2.257	3.77e-07		SCGB3A2	-1.6572	1.04e-11
FOLR1	1.93713	6.12e-07		CBX3P2	2.25597	0.00235383		CCSAP	-1.65729	1.99e-10
PLK2	1.93645	2.01e-13		MIR1304	2.2557	0.000793512		SEMA6C	-1.65805	1.68e-07
STAP2	1.93597	1.27e-07		BMP1	2.25528	1.7e-11		PIK3IP1	-1.65996	0.0053137
PHC2	1.93446	6.3e-14		RPS18P6	2.25467	0.00355484		DLX3	-1.66136	3.15e-05
RBBP8NL	1.93436	5.91e-05		RPS6KA4	2.25329	8.12e-15		LTB	-1.66157	0.00132715
CDCP1	1.9342	3.58e-15		SENCR	2.25034	4.28e-07		TMEM106C	-1.6635	1.92e-05
LOC105370707	1.93268	0.00141714		HS6ST2	2.24873	1.13e-15		TRMT12	-1.66481	1.4e-06
DLX1	1.9309	0.00115994		LINC02246	2.24637	0.000668503		CD3D	-1.66567	0.000281589
FDX1	1.93083	4.44e-12		LOC105374128	2.24547	0.00034674		BSN	-1.66596	8.48e-08
MUC1	1.93076	0.000505717		KRT18P8	2.24216	0.000581236		CBX4	-1.66672	3.51e-11
HIVEP2	1.93075	1.64e-12		LINC01555	2.24191	3.76e-07		RBKS	-1.66693	0.00441823
LOC107984449	1.93059	7.54e-05		TEX14	2.24153	3.67e-09		ABLIM3	-1.66759	0.000243251
ULBP1	1.92997	2.41e-08		DNAH5	2.24139	8.81e-05		FBXO32	-1.66865	0.00691424
MMP13	1.92972	0.00049499		MDM2	2.23939	1.91e-17		ZNF560	-1.66934	5.69e-08
CDK6-AS1	1.92787	0.00752798		MMP14	2.23822	5.34e-17		SNCG	-1.67094	1.94e-11
DUS4L-BCAP29	1.92632	0.000363979		RARG	2.23804	1.61e-14		SAMD14	-1.6712	7.12e-07
ADGRL4	1.92592	0.00122189		ARHGAP18	2.23692	1.43e-12		JUN	-1.67129	5.05e-13
ACADL	1.92573	0.00174348		DDX60L	2.2347	1.53e-09		CYBRD1	-1.67147	0.00107643
COL18A1	1.92572	5.8e-14		SYNC	2.23457	1.39e-06		S1PR3	-1.67169	2.86e-06
CD82	1.92523	5.85e-12		OCIAD2	2.23441	0.0020425		SUSD5	-1.67191	0.00365403
ANXA3	1.92452	1.6e-13		CST3	2.23277	3.93e-16		SMPX	-1.67212	0.00212457
RNF144B	1.92379	9.95e-09		LOC442155	2.23178	0.00513152		IL1A	-1.67384	0.00464733
OTX2	1.92361	1.35e-11		TREM2	2.23144	0.00143302		SLC6A2	-1.67516	0.000369645
CNKSR3	1.92313	6.73e-09		LIPG	2.23008	1.24e-11		SMIM10L2A	-1.67542	1.71e-10
CALHM6	1.92282	0.000365685		TRND	2.2281	1.15e-07		CCDC144A	-1.67546	0.00921384
NEXN	1.92167	2.22e-09		KLRC3	2.22625	0.000206448		ADCK5	-1.67562	2.24e-05
PLEKHA7	1.92014	5.28e-13		NOTCH2NLB	2.22585	2.56e-05		DPPA2	-1.67613	1.07e-11
RPS7P1	1.91974	0.000724302		MAPKBP1	2.2256	3.81e-14		DGKK	-1.67634	0.000606274
PACS2	1.91934	1.23e-13		RAI1	2.22116	4.96e-14		CHST8	-1.67762	1.37e-07
RGS20	1.91921	0.000860097		DHRS2	2.2207	1.82e-10		FAM160B2	-1.67833	2.31e-10
GAB2	1.91905	5.79e-12		CCDC50	2.22058	9.35e-16		WNK4	-1.68	5.5e-11
COL4A2	1.91863	3.86e-14		COL6A1	2.21818	1.7e-17		LIMCH1	-1.68055	1.39e-09
PTCHD4	1.91823	2.21e-10		CST5	2.21663	0.00269081		ADGRL3	-1.68061	9.8e-06
DOP1B	1.91762	9e-09		LOC107984307	2.21527	0.000117336		AMY2B	-1.68151	0.0086997
INSYN2A	1.91721	0.000582965		PALM2AKAP2	2.21501	3.12e-16		JUNB	-1.68192	8.45e-07
EGFR	1.91655	8.87e-11		MACROH2A1	2.21396	5.17e-17		PARD6G	-1.68243	0.000744354
RARG	1.9161	1.18e-12		LOC100131294	2.21346	0.00193491		ARHGAP31	-1.68244	3.16e-07
MAP7	1.91565	1.7e-14		PTS	2.21338	1.83e-11		CFP	-1.68357	0.000306274
LOC105377548	1.91486	3.62e-06		CFAP45	2.21313	3.64e-08		FCMR	-1.68394	0.00130086
UTRN	1.91449	7.72e-14		TMEM265	2.21258	1.22e-08		SSTR2	-1.68481	0.00131783
MYO6	1.91449	2.49e-13		LOC105377227	2.21238	0.000801201		UPP1	-1.68483	2.19e-13
ANKRD36C	1.91422	0.00014193		TAPBP	2.20887	2.92e-16		KREMEN2	-1.6855	7.64e-11
LOC102723415	1.91277	0.00436429		AMOT	2.20865	3.94e-15		ANKRD13B	-1.68579	8.57e-07
STOX1	1.91267	1.47e-05		MAP3K8	2.2083	1.77e-09		PLCD1	-1.68823	8.3e-08
LAMB3	1.91039	1.37e-10		TNFRSF19	2.20724	0.000548116		BSND	-1.68835	0.00437072
CCDC50	1.91022	6.7e-14		RIN3	2.20479	1.05e-13		LOC105371453	-1.68906	0.000262828
VWCE	1.90952	5.08e-08		LCMT1-AS2	2.20467	1.09e-07		MEIS2	-1.68924	0.000393346
IRF7	1.90947	4.13e-08		HDGF	2.20434	1.87e-17		LOC107985075	-1.69079	0.000856343
COL6A2	1.90913	1.28e-14		RGS10	2.20414	1.3e-12		CST1	-1.6912	6.65e-06
SAMD4A	1.90682	2.27e-14		FOLR1	2.20372	3.04e-08		ADAMTS1	-1.6927	1.02e-09
STIM1	1.90649	1.4e-14		LINC02657	2.20326	0.000710787		CELSR3	-1.69326	3.33e-09
NBPF20	1.90632	6.89e-05		IRAK2	2.20266	5.77e-07		LINC01867	-1.69376	0.00778174
TMEM265	1.90576	4.13e-07		AJUBA	2.19826	2.26e-12		TRPC6	-1.69604	2.48e-07
CAMK2N1	1.90481	2.02e-07		SEMA3B	2.19784	4.91e-13		KNDC1	-1.69652	4.06e-07
ADAMTSL2	1.90098	3.81e-08		MORN3	2.19677	1.17e-07		TTC34	-1.69786	0.00443361
PSAPL1	1.90048	0.00431322		SPANXB1	2.19552	0.000442992		AURKAP1	-1.69792	0.00126541
HES4	1.8996	6.99e-05		RSPH4A	2.19409	5.08e-07		LOC100288748	-1.69809	0.00129829
RILPL1	1.89955	3.47e-09		FAM201A	2.19378	2.69e-08		HLA-B	-1.69809	6.93e-12
EPSTI1	1.89948	3.18e-05		MAGI2-AS3	2.19241	3.01e-08		HEPH	-1.69828	1.72e-11
HOXD13	1.89786	1.95e-10		SIRPA	2.1922	1.53e-14		PRKACB	-1.70011	8.02e-08
BASP1	1.89745	1.92e-16		CRACD	2.19197	2.52e-11		LHX1-DT	-1.70025	0.000159937
PARVA	1.89613	3.91e-14		CAVIN3	2.19178	1.77e-13		ZMAT4	-1.70066	0.000511981
FCMR	1.89571	0.000123338		B3GNT8	2.19162	0.000714998		TMEM64	-1.70168	2.47e-10
COL9A2	1.89517	1.4e-09		TGFB2	2.19144	7.18e-11		IL6	-1.70226	1.4e-06
PARP9	1.89453	3.98e-10		MYRFL	2.19124	2.46e-13		B4GALNT4	-1.70242	1.32e-06
EDN1	1.89441	0.00062753		CNIH3-AS2	2.18965	0.00303146		SLC6A12	-1.70334	0.00205952
MDM2	1.89394	2.1e-15		LOC105374334	2.18874	7.95e-08		ITPK1	-1.70347	4.13e-13
LINC00974	1.89222	3.19e-05		VEPH1	2.18599	6.81e-06		C15orf65	-1.70387	0.00953277
HCN4	1.89098	7.59e-11		IGFBP4	2.18489	6.26e-17		HTR1D	-1.70411	0.00659413
TRNM	1.89093	4.62e-08		MLLT3	2.1848	4.4e-08		LAMC2	-1.70543	2.29e-12
LOC100652768	1.89048	0.00139283		MYL7	2.18091	6.24e-12		HMX1	-1.70662	0.000237897
SLC2A14	1.88881	2.33e-12		LOC112268117	2.18082	0.00800736		LOC107986113	-1.7071	0.00570278
FAM114A1	1.88856	2.92e-11		SLCO1B3	2.18013	0.00342409		SPP1	-1.70713	5.23e-14
LRRC55	1.88744	2.1e-06		MYO6	2.17844	5.91e-15		GLRA4	-1.70745	0.00540269
PALM2AKAP2	1.88719	2.99e-14		LSP1	2.17601	0.00181725		ADCY1	-1.7084	1.97e-06
LIMA1	1.88685	4.92e-13		CAV2	2.17047	2.36e-09		TUNAR	-1.70858	8.36e-06
ACCS	1.88676	1.38e-07		SPATS2	2.16985	8.64e-15		DENND2C	-1.70924	6.96e-06
SP5	1.88543	4.92e-13		HOXD10	2.16629	6.16e-05		C1QTNF1	-1.70978	2.15e-08
PAG1	1.88515	1.73e-08		ILDR2	2.1656	6.04e-10		HRAT92	-1.71019	0.000952041
ARHGDIB	1.88382	3.9e-12		ANKRD36C	2.16437	1.45e-05		DCX	-1.71133	0.000145834
TGFB1I1	1.88378	1.79e-07		SOCS2	2.16377	3.12e-16		FAM189A2	-1.71202	2.45e-08
ENG	1.8837	1.51e-09		ITGA5	2.16263	3.73e-15		SLC25A35	-1.71247	6.98e-07
TRADD	1.87956	3e-05		POLR3GL	2.16226	2.23e-08		GLCCI1	-1.71301	5.43e-10
ITPKA	1.87511	0.000787826		NHSL1	2.16179	3.73e-17		FUT11	-1.71307	0.0061694
TLR7	1.87466	5.28e-05		LOC284454	2.15959	6.42e-10		CADPS	-1.71535	1.4e-08
C1orf54	1.87436	0.00445126		YWHAQP2	2.15866	0.00812607		LCP2	-1.71545	0.00272932
ANXA2	1.87421	1.07e-13		CRYBG2	2.15828	6.19e-10		LOC102724859	-1.7155	0.0041374
LOC151760	1.87364	0.00842382		HHIPL2	2.15708	4.09e-07		PTPRB	-1.71606	0.00178311
COL6A4P2	1.87351	0.00790418		ANO1	2.15598	1.45e-05		NETO2	-1.71617	1.76e-14
ALG9	1.87344	3.52e-11		BNC1	2.15459	4.39e-09		CALR4P	-1.71764	0.00722714
SMCO4	1.87194	2.2e-09		VSIR	2.15443	7.82e-05		NID1	-1.71861	1.59e-12
LCP2	1.87191	0.000553268		MYL9	2.15401	2.22e-15		RCAN2	-1.7193	4.66e-05
DERA	1.87164	4.8e-14		WNT4	2.15357	9.81e-05		PCDHB13	-1.71993	0.00169486
LPP	1.8708	7.08e-11		NDRG1	2.15299	3.89e-13		OLIG3	-1.71996	0.000241848
IFFO2	1.86937	3.59e-11		LIVAR	2.15257	0.00503532		C1orf116	-1.72182	0.000890063
SDSL	1.86884	1.58e-07		USP3	2.15185	2e-11		ITGB8	-1.72217	1.18e-05
MIR1304	1.86801	0.00792439		SH3TC2-DT	2.15044	0.00307742		BRWD3	-1.7229	7.54e-14
LINC02846	1.86784	0.000199084		CHI3L1	2.14907	4.86e-11		HTR7	-1.72434	0.0047452
LOC100507560	1.86717	1.78e-06		LOC105374299	2.14588	7.64e-07		ABCA2	-1.72472	0.000206288
ERAP1	1.86587	4.92e-13		MAB21L3	2.14561	0.00637087		CBLN1	-1.72506	7.79e-05
CD99L2	1.86555	1.75e-10		CDX2	2.14548	1.59e-11		LOC112268047	-1.72583	0.00854036
PLP2	1.86527	2.13e-08		NAV3	2.14451	7.03e-15		RHPN1	-1.72625	7.15e-05
UCP3	1.86527	0.00772427		DUXAP9	2.142	2.06e-06		PCDHGA6	-1.72699	0.00248613
NBPF10	1.86319	0.000162886		BHLHE40-AS1	2.14093	0.00201843		FAM53A	-1.72704	0.00236943
MTMR2	1.86282	1.94e-13		C1QTNF6	2.14028	1.61e-14		FLNC	-1.72736	3.53e-12
HOMEZ	1.86275	4.99e-08		APOLD1	2.13997	5.25e-05		ATP10A	-1.72763	0.00275321
LOC105377227	1.8614	0.00703242		TAF1D	2.1395	3.3e-14		CEACAM1	-1.72766	2.46e-07
C1QTNF1	1.8605	9.29e-10		ACSF2	2.13946	1.02e-11		BST1	-1.72811	0.00299679
EXOC3L2	1.85702	8.12e-12		TAGLN	2.13936	1.37e-14		ECEL1	-1.72834	8.27e-05
LOC105371312	1.85624	0.00248976		CYRIA	2.1389	1.12e-08		MAGI2-AS3	-1.72986	1.2e-05
FBN1	1.85568	7.71e-11		PARVA	2.13872	1.07e-15		MID1	-1.73061	2.28e-14
SPATS2	1.85478	7.98e-13		SCARF1	2.13745	1.38e-07		GVINP1	-1.73066	0.00434295
SP6	1.85463	2.49e-10		LOC105371312	2.13734	0.000311524		GOLGA2P7	-1.73081	0.00830914
ARHGEF37	1.85227	0.00212347		DGKH	2.13729	0.000482894		LOC284454	-1.7314	3.75e-07
HS6ST2	1.85212	2.66e-13		LBH	2.13541	6.65e-16		SLC23A2	-1.73264	8.28e-14
NCOA7	1.85054	4e-10		EVA1A	2.13504	1.2e-05		COL12A1	-1.73403	2.45e-11
COL4A1	1.84927	1.15e-13		ARFGEF3	2.13432	9.98e-13		LAMA1	-1.73587	4.14e-10
CFAP69	1.84903	4.03e-07		LOC107985856	2.13429	0.00297784		ABR	-1.73633	2.97e-12
ZBTB38	1.84863	4.18e-14		NEDD9	2.13356	8.78e-11		CNNM1	-1.73729	0.00299386
MIR503HG	1.84841	1.14e-09		LETM2	2.13342	4.49e-06		RNF39	-1.7374	0.00249989
ARSJ	1.84818	3.26e-10		LIMA1	2.13319	1.31e-14		LOC105379549	-1.73769	0.0029765
ULBP2	1.84725	0.000166623		CITED2	2.13277	4.89e-16		GEM	-1.73899	4.03e-05
EXOC6	1.84677	1.42e-07		LOC102723846	2.13196	2.57e-06		MT1X	-1.739	3.33e-10
ZNF575	1.8451	0.00757752		SLC38A1	2.13164	1.14e-16		HKDC1	-1.73909	0.00343745
PLEKHO1	1.84503	1.08e-09		LINC02646	2.13038	0.00711127		FRAT2	-1.74044	1.64e-13
TSPAN18	1.84487	1.67e-15		KRT17	2.12981	2.91e-07		NLRP10	-1.7419	0.0009815
NBPF14	1.84464	8.85e-07		MCTP1	2.12953	2.42e-09		COCH	-1.74204	1.22e-06
MDFIC	1.84338	3.32e-10		ETS1	2.12877	2.04e-16		CDK20	-1.7426	0.000619253
HSF2	1.84315	3.49e-13		TNFRSF10A	2.12847	1.29e-10		SGMS2	-1.7428	2.42e-05
ADTRP	1.84171	0.00748323		MALAT1	2.12747	3.64e-10		FCGBP	-1.7432	0.00130252
DUXAP9	1.84059	4.68e-05		LOC105373583	2.12745	0.00204872		PDZD4	-1.74444	1.52e-12
TBX3	1.83988	9.72e-16		LOC100652768	2.12719	0.000223166		NSD1	-1.74557	1.16e-12
RAB3IP	1.83759	2.63e-15		LOC105378120	2.12677	0.00018299		LOC107987097	-1.74586	0.00182029
ELAVL2	1.83756	2.71e-09		SPATS2L	2.12631	1.21e-14		LOC105372733	-1.74762	0.00474348
STEAP3	1.8371	6.72e-13		AREG	2.12558	0.000393262		ZNF486	-1.7477	3.21e-06
MEIS3P1	1.83688	0.000843109		HOMEZ	2.12548	1.58e-09		ITPR1	-1.74787	6.86e-06
SIRPA	1.83658	2.4e-12		GPC6	2.12529	2.38e-10		SLC16A10	-1.74803	5.39e-08
GNG12	1.83634	6.03e-12		LOC105370413	2.12341	5e-09		FOSL2	-1.7485	5.85e-12
SMIM38	1.83569	0.00108476		DDAH1	2.12338	6.46e-13		LOC107987159	-1.7488	0.00423901
SLC22A18	1.83536	0.000394251		ACCS	2.12213	7.06e-09		SLC25A16	-1.74997	1.89e-11
LOC107986962	1.8327	0.000794754		APOL1	2.1221	0.000869836		CPQ	-1.75003	0.000146412
ELF4	1.83147	1.84e-12		LOC105369957	2.12154	0.000764654		CASKIN1	-1.75004	0.000648694
GRIK4	1.83142	7.11e-09		CAV1	2.12109	5.28e-16		RASSF5	-1.75059	0.000362529
ANKRD33B	1.83096	2.3e-14		SNORA40	2.12016	4.04e-07		LEMD1-AS1	-1.75095	0.000927782
RPL7AP50	1.82996	0.00294237		LAMC2	2.11928	1.18e-15		RGS2	-1.75164	3.95e-10
OAS3	1.82594	2.43e-08		DGKG	2.11742	0.00039417		LGALS8	-1.75213	8.77e-06
MCC	1.82572	2.85e-12		CFAP69	2.11687	1.38e-08		RTL9	-1.75278	1.16e-07
KLHDC7A	1.82469	2.37e-08		SCX	2.11594	1.66e-06		GAS6	-1.75452	2.23e-07
PLEKHG4B	1.82423	1.99e-10		LOC105377621	2.11588	0.000764434		PLAUR	-1.75559	2.94e-09
ANO1	1.82413	0.00031024		LOC107987251	2.11253	0.00149076		TERF1	-1.75562	5.32e-15
SLC35G2	1.82365	0.00419931		STEAP3	2.1119	1.05e-14		AK5	-1.75831	0.00158255
GNGT2	1.82321	0.000273236		WNT10B	2.11135	6.25e-14		NAP1L2	-1.7584	4.97e-10
JAK1	1.82296	2.48e-14		TIMP2	2.11072	4.67e-17		IL17D	-1.75927	0.00814772
FAM111A-DT	1.82205	0.000199408		ALDH2	2.11071	1.02e-15		LAMB3	-1.75978	2.94e-09
COMT	1.82162	8.14e-12		OR7E5P	2.11019	0.00809956		DNASE2	-1.75986	1.69e-08
LOC105369477	1.82158	0.000227135		DOCK5	2.10972	2.69e-12		LINC00920	-1.75989	0.00430004
RHPN2	1.82027	8.65e-12		LINC02846	2.10933	2.04e-05		LAMA2	-1.76002	2.11e-12
LOC101928034	1.82001	0.00520771		NPIPB2	2.10912	0.000784041		MMP24	-1.76009	1.81e-10
ATP8B1	1.81985	6.75e-09		EXOC3L2	2.10896	1.93e-13		PSD	-1.7603	0.00902649
RCSD1	1.81903	0.000627567		YPEL2	2.10846	4.5e-08		GRIA1	-1.76136	9.84e-07
RGS6	1.81901	0.00455989		PROSER2	2.10566	9.27e-08		GRIN2C	-1.76149	0.00224751
AGPAT3	1.81893	1.28e-11		LOC105369844	2.10561	0.000788506		LINC00632	-1.76292	0.00422531
SLC35D2	1.81882	6.13e-11		COMT	2.10532	1.12e-13		LCN12	-1.76365	0.00498168
IL24	1.81876	3.09e-06		ATF3	2.10471	3.1e-13		LAMA3	-1.76378	1.84e-06
TMEM204	1.81743	0.00233315		NTN1	2.10447	2.55e-15		SRRM4	-1.76635	5.79e-05
PANX1	1.81724	5.68e-09		GDPD5	2.10409	5.49e-15		TTC22	-1.76665	0.00329881
INKA2	1.81678	8.92e-10		C1orf54	2.10309	0.000926656		SLC2A10	-1.76734	4.55e-05
RPS10P19	1.81653	0.000298539		LINP1	2.10308	0.00133762		ADAMTS7	-1.76792	1.24e-06
LINC02506	1.81562	2.92e-07		PMP22	2.10065	3.31e-12		PCDHB16	-1.76796	0.00854036
SEMA7A	1.81438	1.66e-11		HOGA1	2.10057	0.00632041		TNF	-1.76797	0.0082083
STING1	1.81401	0.00309809		ZNF385A	2.09939	6.06e-14		ABCB9	-1.76839	2.37e-06
DENND6B	1.81369	0.00045153		CCND1	2.0971	5.56e-17		FER1L4	-1.76846	0.000519004
LOC100287402	1.81319	0.0020726		GBA	2.09703	2.32e-13		NPL	-1.76858	1.45e-05
CDK6	1.81268	5.02e-12		ADTRP	2.0968	0.00142059		HHIPL1	-1.7698	8.25e-05
MBNL3	1.81166	7.65e-10		KLHL31	2.09553	0.00784457		LOC105375817	-1.77034	0.00653461
YAP1	1.81146	1.82e-13		SLC2A14	2.09398	1.03e-13		ABCA5	-1.77154	6.59e-06
PTHLH	1.81144	0.000150587		ANKRD49	2.09333	4.37e-10		TMEM121B	-1.77213	5.28e-07
ADAMTS5	1.81122	3.74e-06		NFKBIZ	2.09222	6.64e-11		PNPLA7	-1.77254	0.00285336
ARHGEF4	1.81052	8.29e-10		BMS1P10	2.09219	0.00424007		RGL3	-1.7734	5.97e-07
POU2F2	1.80899	3.2e-08		NBPF8	2.09197	5.5e-08		KANK3	-1.77343	2.78e-05
NABP1	1.80855	1.09e-12		GAB2	2.09179	4.3e-13		PLCG2	-1.77385	9.54e-05
HECA	1.80712	4.12e-10		MRC2	2.09042	2.99e-11		NXF4	-1.77472	0.00405152
CADM1	1.80666	1.8e-14		IDUA	2.08979	3.07e-05		SLC6A8	-1.77488	3.52e-09
CORO2B	1.80564	2.59e-11		ARHGAP27P1-BPTFP1-KPNA2P3	2.08929	0.000108897		SH2D3C	-1.77608	0.00264481
EVA1A	1.80476	0.000280028		ACTG2	2.08897	6.71e-09		AARD	-1.77684	0.000241848
LINC00857	1.80459	2.19e-06		FDX1	2.08872	4.03e-13		NKD2	-1.77688	0.00299702
PPP4R4	1.80418	8.14e-07		CCDC82	2.08857	1.04e-11		DOCK6	-1.77817	1.1e-12
ELK3	1.80393	1.64e-14		SLC25A43	2.08727	4.33e-13		NPAS1	-1.77895	0.000761864
GLT8D2	1.80339	8.88e-06		CLCA2	2.08547	4.01e-08		TFAP2E	-1.77951	0.00940678
DOCK5	1.80335	2.36e-10		SMIM38	2.08518	0.000131945		LAMA4	-1.77963	0.000202116
YAF2	1.8031	3.6e-05		IL1A	2.08423	0.00010936		RAB3A	-1.78042	0.000142219
SHTN1	1.80286	2.26e-12		MAGEB4	2.08408	0.00140697		ZNF626	-1.78075	1.37e-08
CACNG4	1.8018	1.81e-09		LOC105369477	2.08096	1.77e-05		IL32	-1.7813	5.1e-10
TGFB1	1.80075	5.18e-12		YAF2	2.08075	1.62e-06		PCDH19	-1.78183	2.31e-10
FUCA2	1.79937	3.5e-14		ERAP1	2.08069	1.74e-14		LOC105376512	-1.78287	0.00412766
ASAP2	1.79816	2.61e-09		HAND1	2.08068	8.62e-13		MAMLD1	-1.78745	0.000116279
GBP2	1.79781	1.1e-05		MIR22HG	2.07988	1.17e-10		LOC112268131	-1.78777	0.00660527
ANKRD49	1.79499	2.98e-08		GLT8D2	2.07938	3.32e-07		SPRED3	-1.78786	2.45e-07
SLC2A8	1.79499	1.29e-11		ICAM2	2.07928	8.07e-06		PRSS36	-1.78884	0.00832688
RAB30	1.79445	2.09e-09		PERP	2.07922	7.1e-15		TBC1D23	-1.79012	1.07e-11
LGALS9	1.79389	2.74e-05		ARHGAP21	2.079	2.36e-16		MICB-DT	-1.79073	0.00167298
SRSF12	1.79385	1.03e-08		DOCK11	2.07884	1.29e-11		ELOVL2	-1.7909	0.00851172
COL16A1	1.79384	4.74e-08		SFRP1	2.07808	2.48e-13		MGAT4C	-1.79179	0.00051991
CCDC28A	1.79369	7.95e-09		LOC105373367	2.07785	0.00152645		SPTB	-1.79253	0.00010599
FRMD4A	1.79338	1.94e-13		ADK	2.07576	3.6e-13		PPFIA4	-1.79262	3.86e-05
NOTCH2NLA	1.7928	2.15e-05		CXCL8	2.07306	0.0083747		MRVI1	-1.79377	1.35e-06
IL1A	1.79272	0.0013352		LEPROT	2.07293	2.61e-14		WFDC21P	-1.79491	0.000129036
CRYBG2	1.79198	8.12e-08		DGUOK-AS1	2.07281	0.00473395		BICDL2	-1.79513	4.32e-07
FARP1	1.79183	9.62e-12		RILPL1	2.07156	2.95e-10		NEK10	-1.79543	0.00116894
SYNM	1.79171	3.2e-10		LOC105374391	2.0706	0.00575313		STOM	-1.79554	1.03e-14
ROBO4	1.79067	0.000231347		COL6A2	2.07001	9.38e-16		NCR3LG1	-1.79699	0.00412102
CDKN1A	1.79056	2.45e-13		LINC00857	2.06828	7.79e-08		IL15	-1.7973	0.00024755
APOLD1	1.79022	0.00106882		NEXN	2.06809	2.67e-10		PROCR	-1.79765	2.89e-09
CPNE2	1.78946	3.62e-14		BACH2	2.06715	2.54e-11		LOC107985311	-1.79964	0.000700231
NFKBIZ	1.78933	5.48e-09		ELF4	2.0662	4.6e-14		CCDC92	-1.79971	1.33e-07
ARHGAP42	1.78906	1.21e-10		MAMDC2	2.06517	1.07e-11		TSHZ3	-1.80087	3.9e-12
SOWAHB	1.78776	0.00248066		ZNF488	2.06456	2.75e-11		CYS1	-1.80107	0.000237758
RIPOR2	1.78741	6.08e-08		CTIF	2.06414	1.36e-14		TLCD2	-1.80195	0.00102644
CDKN1C	1.78705	2.31e-09		VLDLR	2.06	4.62e-13		DDR2	-1.802	7.8e-05
KITLG	1.78687	5.02e-10		LOC107984338	2.05986	0.0030337		TMTC1	-1.80208	2.09e-14
LOC105370413	1.78657	4.08e-07		MSI2	2.0596	1.46e-15		RADIL	-1.80379	0.000128238
PARP14	1.78653	2e-12		FLRT2	2.05957	4.67e-14		BNC1	-1.80389	6.38e-07
SLC25A18	1.78591	3.64e-06		ELK3	2.05565	2.7e-16		TMEM8B	-1.80442	2.02e-10
TANC1	1.78525	1.34e-12		MKRN3	2.05547	2.44e-09		NRXN2	-1.80494	0.000679431
MATN3	1.78494	7.78e-11		NOTCH2NLA	2.05541	9.92e-07		SLC9A9	-1.80683	0.00277565
HOXA1	1.78493	6.88e-11		TNFAIP2	2.05504	1.19e-14		KCNN3	-1.80705	0.000432881
S100A10	1.78449	2.42e-15		LINC00963	2.05468	1.64e-06		MFAP5	-1.80717	3.54e-11
NAXE	1.78443	2.09e-13		FST	2.05436	6.78e-12		UMODL1	-1.80769	1.23e-05
RUNX3	1.78396	1.11e-10		SLC35D2	2.05346	1.65e-12		LOC107986043	-1.80944	0.00735043
S100A2	1.78345	0.00910489		EPAS1	2.053	2.7e-16		RAB29	-1.81163	4.38e-06
CCDC82	1.78267	9.83e-10		LOC100268168	2.05258	0.000123393		AASS	-1.81209	6.16e-12
PTAFR	1.78256	1.43e-10		SYNPO2L	2.0522	0.00119269		NEIL1	-1.81345	7.36e-07
EPHA2	1.78248	3.45e-15		EPS8	2.05212	6.05e-11		SH3GL2	-1.81362	1.17e-05
CRACD	1.78129	6.98e-09		CXCL1	2.05208	0.00180171		C14orf132	-1.8141	0.00716742
TAF1D	1.78065	7.28e-12		PHLDA2	2.05049	1.35e-14		CD163L1	-1.81441	0.00190685
FAT2	1.7801	1.18e-07		RIN2	2.0504	6.81e-09		MXRA7	-1.815	3.43e-09
LOC105376526	1.77974	0.00282952		ADM	2.0494	5.59e-14		TAPBPL	-1.81698	4.23e-05
ARHGEF40	1.77936	1.35e-12		FBN1	2.04908	3.99e-12		WNT4	-1.81717	0.00184322
RAP1BL	1.77905	0.00275332		SRSF8	2.04846	3.08e-13		TNFRSF9	-1.81733	5.85e-06
MLLT3	1.77826	5.27e-06		ELAVL2	2.04725	1.2e-10		IL34	-1.81793	7.24e-09
TSPAN15	1.77767	1.8e-07		NLGN3	2.04625	0.000265503		LOC112267916	-1.8181	0.00621903
NFATC1	1.77749	1.9e-11		CNTN5	2.04341	0.00365083		TBC1D9	-1.81813	0.000273271
SNORA32	1.77692	0.00245209		FRMD6	2.04182	2.46e-15		FAM222A	-1.81902	1.22e-06
LYPD6B	1.77638	0.000511575		ABCC6	2.04174	0.00291415		GCNA	-1.8194	7.84e-05
SLC35F2	1.77596	1.8e-12		CTSB	2.04141	1.71e-15		SCX	-1.82063	5.65e-05
PLEC	1.77596	8.04e-14		TXK	2.04118	5.05e-05		CADPS2	-1.82216	4.01e-05
MFAP5	1.77544	2.74e-11		RPL27AP6	2.03996	5.38e-05		MYH15	-1.82227	0.000300604
ARNTL2	1.7749	7.07e-14		FOSB	2.0395	0.000162161		LOC105379133	-1.82352	1.34e-05
PSMB8	1.77438	1.72e-05		PPP3CC	2.03869	2.38e-07		CRISPLD2	-1.82372	1.4e-08
LOC729603	1.77347	0.0011997		TXNIP	2.03593	5.62e-11		SYN2	-1.82401	5.02e-08
CSMD3	1.77274	1.54e-07		AKR7A3	2.03577	0.00157799		NXPH4	-1.82557	4.94e-05
HEBP2	1.7725	2.52e-13		PITPNM3	2.03422	2.43e-09		ADGRG5	-1.82695	0.00124913
PARP10	1.77232	8.83e-08		LRP11	2.03395	1.92e-09		DAB1	-1.82759	5.3e-10
GYPC	1.77191	6.03e-14		COL17A1	2.03355	4.05e-13		BMERB1	-1.82801	8.44e-07
AFDN-DT	1.77168	0.00273954		CCDC68	2.0323	2.72e-05		GLI1	-1.82821	1.5e-09
TNF	1.7713	0.00676783		CLCN4	2.03221	8.73e-12		HTRA3	-1.82866	0.000280005
P2RY6	1.77102	0.00125632		DTX3L	2.03196	8.54e-12		DSC3	-1.82907	0.000128952
LINC02709	1.76973	3.87e-05		CHRNA9	2.02984	2.9e-06		SNHG31	-1.82913	0.000829395
KCNAB1	1.76945	6.11e-06		FBXL19-AS1	2.02972	2.75e-07		PITX1	-1.82913	2.04e-07
ATP5MC2P1	1.76872	0.00903265		SLC44A2	2.0295	4.18e-16		CNKSR2	-1.83052	0.000171363
TNS1	1.76869	2.69e-11		TM4SF1	2.02906	0.0047801		TMEM108	-1.83165	2.78e-06
LOC102723769	1.76859	0.00232666		PIH1D2	2.02889	0.00689291		ENTPD1	-1.8322	0.000497503
B4GALT1	1.76744	5.36e-15		ZADH2	2.02749	1.42e-05		ACTA2	-1.83238	4.88e-10
LIMS2	1.76743	5.79e-07		TMEM217	2.027	0.00600563		TLR6	-1.83251	0.000446384
PDGFB	1.76709	1.66e-05		ANK1	2.02645	3.36e-13		FAM20C	-1.83254	3.77e-05
ADAP1	1.76656	0.000359962		ITPR3	2.02528	5.12e-15		MME	-1.83263	3.19e-11
PPP2R1B	1.76635	4.78e-12		SPACA9	2.02515	1.09e-05		ARRDC2	-1.83386	3.03e-07
SOGA1	1.76595	8.59e-13		CPXM2	2.02444	9e-12		KRCC1	-1.83486	4.53e-08
CPLX3	1.76584	0.00132999		STING1	2.02367	0.000592905		HECW1	-1.83516	1.24e-05
NPAS3	1.76504	0.0048003		AFDN-DT	2.02298	0.000339763		ATXN1-AS1	-1.83723	0.00126937
RGS9	1.76465	4.33e-06		GSG1	2.02297	0.00619748		EHD2	-1.83903	2.96e-10
ARHGAP27P1	1.7644	6.26e-05		CALHM6	2.02205	0.000141557		STX11	-1.83914	0.00747602
WNT5A	1.76353	1.41e-11		FYTTD1	2.02059	4.25e-14		SLC52A1	-1.8415	8.35e-05
AIG1	1.76302	3.58e-12		GNG12	2.01985	3.04e-13		MICAL2	-1.84162	1.21e-10
PLAGL1	1.76254	1e-11		TBX3	2.01968	4.34e-17		LOC728392	-1.84163	1.64e-06
LOC101928202	1.76225	0.00665557		SNORD101	2.0177	0.000391625		TIMP3	-1.84179	2.33e-12
ATL3	1.76173	1.29e-11		SYCE1L	2.01738	0.00045501		CXCL5	-1.84218	2.42e-08
NDRG1	1.76098	1.28e-10		PHKG1	2.01623	0.00294541		PCDH11X	-1.84311	1.15e-06
TIMP2	1.7608	1.16e-14		TANC1	2.01495	2.88e-14		CYRIA	-1.84316	7.35e-07
SRSF8	1.76068	3.09e-11		BTG4	2.01423	0.000836323		GAL3ST4	-1.84359	4.81e-05
IGFBP4	1.76051	3.6e-14		MRE11	2.01296	3.2e-14		CKMT1A	-1.84423	0.00623772
LOC101927943	1.7604	0.000906624		SDC3	2.01288	1.86e-14		SOX8	-1.84536	1.56e-05
PCDHAC2	1.76016	4.12e-12		OSBPL7	2.01211	2.97e-12		KRT7	-1.84579	1.55e-05
LMO1	1.75982	5.37e-07		ENC1	2.01174	1.73e-16		DYSF	-1.84622	4.38e-13
SERPINF1	1.75789	1.82e-06		SCN2A	2.01088	1e-07		LOC107984316	-1.84657	0.00884649
MRC2	1.75762	4.28e-09		SHB	2.01046	2.63e-15		MBNL2	-1.84676	0.000343996
NEDD9	1.75626	1.88e-08		LOC105374118	2.01014	0.0043232		MARCHF11	-1.84715	0.00397153
CAV2	1.75539	5.18e-07		PACS2	2.00908	2.34e-14		LOC401312	-1.84768	1.11e-06
PDGFRB	1.75528	2.63e-13		PLA2G7	2.0081	0.00170355		PTH1R	-1.848	8.62e-05
LOC102723568	1.75479	3.05e-05		UGT8	2.00802	2.01e-08		HLA-A	-1.84929	7.7e-13
SH3TC1	1.75454	0.000900432		MATN2	2.00662	1.54e-07		RNF32	-1.85022	0.00307184
CEP295	1.75365	1.84e-09		MFSD2B	2.00612	0.00431827		FLRT2	-1.85026	2.98e-12
BAHCC1	1.75342	8.47e-08		LOC105370647	2.00441	0.00434871		DPY19L2P1	-1.85042	0.00466747
CTNNAL1	1.75288	1.55e-12		SNORD116-28	2.0042	0.000910089		WIPF3	-1.85043	1.66e-09
GDNF	1.75274	0.00449125		ATP2C2-AS1	2.00398	0.000137474		TPPP	-1.85067	0.00681505
DDX10	1.75091	4.24e-13		JRKL	2.00376	2.22e-11		ADCYAP1R1	-1.85081	1.2e-06
DOCK11	1.75068	1.89e-09		DOP1B	2.00276	2.33e-09		MRC1	-1.8514	0.00126541
PDE4D	1.74914	1.65e-11		LOC105377806	2.00268	0.00699415		FAM228B	-1.85185	0.00182875
GBA	1.74902	5.11e-11		CADM1	2.0016	6.08e-16		HOXA10	-1.85322	0.00759744
MSI2	1.74894	2.52e-13		S100A2	2.00147	0.00200858		GNAL	-1.8551	2.55e-06
LOC105371532	1.74872	0.0077323		NUAK2	2.00144	7.05e-13		PCBP3	-1.85813	0.00337952
TNNC1	1.74867	0.000690915		S100A10	2.00078	5.29e-17		APOE	-1.85968	4.19e-14
KIAA0895	1.74807	2.41e-05		GLI3	2.00018	2.07e-13		MAGEL2	-1.85977	2.28e-08
SP140	1.74764	5.04e-08		STIM1	1.99996	2.45e-15		SYT1	-1.86023	1.45e-12
TIPARP	1.74732	1.12e-09		NAXE	1.99855	5.22e-15		TINCR	-1.86069	3.69e-06
RAB11FIP5	1.74672	5.52e-12		ETHE1	1.99848	6.13e-07		ACSL5	-1.86143	0.00081046
CWC15	1.74659	5.56e-13		SIAH2	1.9978	4.63e-13		HBEGF	-1.86151	1.12e-10
GATA3	1.74585	4.84e-08		B4GALT1	1.99759	9.44e-17		CCDC80	-1.86265	1.45e-13
STX3	1.74562	6.03e-15		LOC112268086	1.99731	0.00586623		BTG4	-1.86322	0.00332896
PIK3CD	1.74544	1.72e-13		GRAMD2A	1.99669	7.18e-06		FN3K	-1.86373	1.39e-09
TNFRSF1B	1.7434	9.52e-10		PAMR1	1.99636	7.84e-12		FGD5	-1.86383	5.55e-08
ATP12A	1.74319	6.61e-10		F10	1.99585	0.00601776		ISM1	-1.86478	0.00374091
RPS18P9	1.74291	0.00384581		CNTNAP3	1.99494	9.51e-06		OC90	-1.86592	0.00169999
PTPRJ	1.74265	1.4e-10		SH3GL2	1.99482	7.78e-07		DUSP4	-1.86592	0.000393501
HBE1	1.74167	0.00901981		HLA-B	1.99417	1.62e-14		FBN1	-1.86714	1.43e-10
TCEAL7	1.74151	0.000272392		SP140L	1.99355	4.58e-13		VIL1	-1.86716	9.73e-09
FUT4	1.7405	1.54e-12		LINC02506	1.99253	2.38e-08		HADHAP2	-1.86747	0.00766028
MCM9	1.74045	1.43e-08		LOC102724708	1.99115	0.00501701		UBE2L6	-1.8679	0.000398343
LRAT	1.73986	1.75e-10		MAP7	1.99099	3.87e-15		ENPEP	-1.87103	1.15e-05
MTHFD1L	1.73981	5.28e-13		TTC9	1.99051	5.65e-11		CACNA1E	-1.87104	6.36e-05
BST1	1.73949	0.00221374		SP6	1.99006	2.78e-11		TBX1	-1.8717	1.66e-10
RUSC1-AS1	1.73939	0.000258714		NOXA1	1.98987	0.00899151		PTPRN2	-1.87256	0.00399801
SLC44A3	1.73874	1.73e-06		MRGPRF	1.98848	1.48e-12		SATB2	-1.87334	8.06e-09
MYH9	1.73832	9.13e-15		LOC105375271	1.98808	0.00684667		RELL2	-1.87382	1.7e-08
ETS1	1.73813	9.64e-14		AQP1	1.98742	3.97e-05		LOC107987258	-1.87621	0.00342291
HPD	1.73794	1.28e-05		PFKFB4	1.98729	9.22e-12		PRRG4	-1.87654	0.000941591
MACROH2A1	1.73785	6.12e-14		NTF4	1.98726	0.00565277		LINC02624	-1.87729	6.35e-05
PLAAT4	1.73601	0.00011925		AIG1	1.98652	7.66e-14		KSR2	-1.87729	0.000138705
IDH2	1.73572	1.57e-11		SUFU	1.9863	3.51e-11		NEFH	-1.87807	1.59e-09
ORAI3	1.73524	6.89e-05		RPS12P22	1.98417	0.00206524		SCN3B	-1.87986	3.1e-07
TRAF1	1.73499	2.34e-05		JAK1	1.98398	1.43e-15		EPOR	-1.88087	9.11e-05
GAS6	1.73399	1.79e-07		NBPF10	1.98393	4.5e-05		NYX	-1.88107	0.00919454
ADAM8	1.73378	2.42e-06		PPP4R4	1.98389	6.66e-08		CPM	-1.88142	7.34e-08
SOX3	1.73254	6.08e-08		AMOTL2	1.98253	7.47e-16		LRRK1	-1.88271	2.47e-10
CELF2	1.73241	4.1e-12		TNFRSF1B	1.98221	1.85e-11		DNAH5	-1.8832	0.00160075
LIPG	1.73074	1.21e-08		OVCH2	1.98217	7.85e-06		TANC2	-1.88351	1.36e-11
LINC01426	1.72975	1.42e-05		MTMR2	1.98207	2.25e-14		LOC105373247	-1.88393	0.00865508
NLGN3	1.7291	0.00368388		PARP9	1.98149	9.14e-11		KCNH1	-1.88421	0.00919454
MRE11	1.72877	4.04e-12		LOC100507053	1.97909	6.09e-06		SRPX2	-1.88606	1.29e-09
SP140L	1.72714	4.21e-11		KITLG	1.97879	2.17e-11		BMS1P14	-1.88781	0.00260397
LOC101928331	1.7271	3.86e-05		CD99L2	1.97868	2.63e-11		OR2AG2	-1.88955	0.00579885
PCGF5	1.72623	2.24e-10		CORO7	1.97822	1.92e-06		ITGA2	-1.89097	7.45e-13
HSPA12A	1.72591	3.03e-06		ANXA3	1.97654	5.06e-14		HOXA13	-1.89335	0.00175155
ARID1B	1.72587	3.62e-14		INSYN2A	1.97632	0.000316891		RAB40B	-1.89415	2.29e-06
GADD45A	1.72565	3.73e-12		ANXA2	1.97581	1.6e-14		MISP	-1.89542	0.000697409
IGF2R	1.72509	3.02e-13		SUGCT	1.97577	6.25e-08		FZD10	-1.90007	0.00359538
ACE2	1.72463	0.000248051		CAMK1	1.97512	6e-05		BIN2	-1.9036	0.000107366
HDDC2	1.72439	1.65e-11		CRTC3	1.97485	8.68e-12		ITGB3	-1.90396	0.000157116
FBXL19-AS1	1.72431	1.39e-05		ALG9	1.97467	6.22e-12		TMSB15A	-1.90518	0.00279112
STARD10	1.72415	7.7e-10		LOC105376845	1.97384	0.0028793		LOC105372064	-1.90564	0.00131015
SDC3	1.72167	2.76e-12		SBF2-AS1	1.97335	0.00050288		VIT	-1.90731	0.00495393
TNFRSF12A	1.72097	6.8e-15		LRRC8E	1.97299	6.19e-10		MCTP2	-1.91095	0.00526606
HPAT5	1.72055	3.85e-09		PLEKHO1	1.97263	1.35e-10		KIAA0319	-1.91137	0.0052805
MSANTD4	1.72046	8.95e-11		PRSS1	1.97236	0.00198608		FBXL13	-1.91168	4.59e-05
KRT8P36	1.72037	4.34e-05		PARP10	1.97229	4.24e-09		BHLHE41	-1.91359	3.09e-05
TRPM3	1.72009	0.00412281		CLEC1A	1.9715	1.12e-09		GPR87	-1.91487	8.36e-07
FZD2	1.7198	2.67e-11		DGAT2	1.97016	2.87e-05		NR4A2	-1.91518	0.00499538
TRNH	1.7194	0.000364048		WIPI1	1.96827	1.29e-08		LOC107984393	-1.91525	0.000128173
RRAD	1.71929	1.76e-06		LOC105373289	1.96788	0.00623233		ITPKA	-1.91623	0.000734632
MAMDC2	1.71896	2.37e-09		CEP295	1.96698	5.42e-11		TNFSF4	-1.91631	3.56e-05
LPP-AS2	1.71847	0.00170797		VAT1L	1.96571	4.5e-13		C17orf107	-1.91643	0.0039906
LMO7	1.71816	2.43e-08		CTSH	1.96517	2.82e-10		LOC101927915	-1.91669	0.00166796
ITPR3	1.71754	9.67e-13		BASP1	1.96472	4.49e-17		ZEB2	-1.91992	4.81e-08
SNORA3B	1.71705	0.00604877		CLTB	1.96354	1.68e-15		HLA-H	-1.92095	0.000407227
TNFAIP1	1.7169	4.92e-13		COL4A5	1.96308	3.5e-15		LOC105375816	-1.92121	0.000383343
MAP1LC3C	1.71663	0.00307458		GFI1	1.9618	0.000623597		TENM2	-1.92326	5.88e-10
TUBA8	1.71656	0.00941421		CELF2	1.96169	6.98e-14		SLIT1	-1.92462	0.00306399
DCUN1D5	1.71539	3.99e-13		GAS6	1.96056	5.43e-09		KCND1	-1.92507	2.45e-11
SENCR	1.71535	0.000118345		LGR5	1.96043	0.00413493		CELF4	-1.92643	0.00202593
CUL5	1.71485	6.74e-11		PCDH11X	1.96029	1.31e-07		MAPK13	-1.92733	9.4e-05
NUAK2	1.7137	9.18e-11		EDN2	1.96014	0.00101263		PLIN4	-1.92842	0.00080798
C1QTNF6	1.71311	1.28e-11		RAB11FIP5	1.95844	1.31e-13		PRKCG	-1.92967	0.00129987
NKAPD1	1.7129	1.31e-11		ARHGAP27P1	1.95817	6.1e-06		SNPH	-1.93003	4.23e-10
FLJ46906	1.71286	0.00108526		DSP	1.95806	2.19e-15		BEND6	-1.93063	0.000912446
LGALS12	1.71195	2.5e-09		GAS6-DT	1.95743	0.00960146		LOC100287846	-1.93124	0.00593233
GUSBP4	1.71161	0.00982138		EDN1	1.95701	0.000328283		PTPRE	-1.93251	0.00146544
ACOT9	1.71127	9.54e-14		CDC42BPG	1.95651	5.9e-15		PRR5L	-1.93265	4.44e-07
LINC01366	1.71095	0.00040329		MATN1-AS1	1.95641	0.00642122		BMPER	-1.93271	0.000121184
ALDH2	1.7109	6.53e-13		IGFBPL1	1.95614	2.61e-16		LOC202181	-1.9333	0.000519591
REPS1	1.71022	2.29e-14		KRT16P2	1.95601	6.96e-07		LINC00639	-1.93447	1.25e-09
JRKL	1.70954	2.74e-09		ARNTL2	1.95584	2.62e-15		LINC00921	-1.93559	0.0059973
PPP1R3B	1.70905	3.19e-09		PWWP2B	1.95515	2.33e-07		SHOX2	-1.93606	0.000201553
BNIPL	1.70896	0.00306105		MCF2	1.95493	2.07e-07		LOXL4	-1.93624	0.000258243
TMEM242	1.70854	7.73e-10		BMPER	1.95408	6.13e-05		BCL11B	-1.93637	4.67e-06
SLC25A43	1.70791	1.81e-10		LOC100421130	1.95264	0.00396316		PLEKHA2	-1.93645	2.35e-11
RRAGD	1.70753	2.24e-06		IL10RA	1.95251	0.000116094		PLEKHG1	-1.93705	0.00183785
LOC105376222	1.70744	6.42e-07		LGALS9	1.95207	3.83e-06		BAIAP2L2	-1.93909	2.14e-07
GATA2-AS1	1.70731	0.000918772		HNRNPA1P10	1.95206	0.00359768		ZBTB7C	-1.93929	0.00101954
HOXB13	1.70708	4.41e-06		STX1A	1.95124	2.44e-09		CKMT1B	-1.94023	0.00188408
EHD1	1.70671	1.48e-11		PLEKHA6	1.95049	1.94e-10		VSIG1	-1.94031	5.2e-06
ST7-AS1	1.70669	0.00241188		ZNF664	1.94975	1.35e-14		PDGFB	-1.9408	3.33e-06
FOSB	1.70614	0.00300359		AMPD3	1.94967	5.87e-10		GRIN2A	-1.94105	0.000332521
CGN	1.70531	6e-14		LINC00893	1.94893	6.82e-06		SFRP1	-1.94159	4.91e-12
CRTC3	1.70349	8.67e-10		PLLP	1.94892	9.55e-09		ALOXE3	-1.94207	0.00207739
KLF12	1.70342	7.59e-08		NAB2	1.94826	1.01e-07		NMNAT2	-1.94323	1.02e-10
PARP4	1.70315	3.24e-13		ITGAV	1.94738	3.31e-15		LOC105371240	-1.94507	0.00398902
SASH1	1.70273	9.41e-13		LYPD6B	1.94691	8.83e-05		FOXG1	-1.94542	0.00511042
SUN2	1.70268	4.82e-11		HSPB8	1.94668	2.62e-13		SLCO4A1	-1.94582	6.22e-11
GPR20	1.70266	0.0092528		LOC105373428	1.94557	5.08e-06		FBXO2	-1.94584	6.33e-13
CLTB	1.70255	2.02e-13		MEF2C	1.94512	0.00492003		XYLT1	-1.94588	1.09e-09
PHACTR2	1.70238	3.6e-12		EFHD1	1.94295	9.09e-12		GPR37	-1.94599	1.35e-09
MMP14	1.7023	1.67e-13		MTSS2	1.94289	6.5e-16		PLXNA4	-1.94643	6.93e-07
RFTN1	1.70204	6.7e-10		ZSWIM6	1.94268	6.08e-12		HPN	-1.94646	2.83e-05
BBS5	1.70161	0.000803158		CHST3	1.94253	2.7e-13		KLKB1	-1.95078	0.00886741
ARID3A	1.70077	9.7e-15		WDR63	1.94223	2.32e-06		CSMD2	-1.95087	1.1e-07
RASGRF2	1.70065	5.47e-13		IFFO2	1.94182	9.37e-12		EFEMP2	-1.95091	0.00337013
COL4A5	1.69996	4.24e-13		HCN4	1.94134	2.74e-11		GDF15	-1.95121	1.04e-14
SBF2-AS1	1.6989	0.00509804		GATA3-AS1	1.94064	0.000646066		ADAMTS10	-1.95275	6.84e-10
PPP3CC	1.69882	1.9e-05		SRI	1.93986	3.13e-14		KCNN1	-1.95592	2.35e-05
LOC107986293	1.69751	0.00151633		CEACAM19	1.9398	0.00926862		IGFN1	-1.95611	0.0012609
CALD1	1.69716	2.39e-12		NAV2	1.93965	2.61e-16		PRAM1	-1.95718	0.00284744
OSMR	1.69695	2.23e-06		ANXA1	1.93939	4.94e-14		TMEM74	-1.95793	0.0038942
ANO4	1.69629	8.6e-12		LOC105371531	1.93907	0.0015381		CXCR4	-1.95827	0.000303947
TDRD7	1.69612	6.68e-07		BBS5	1.938	6.58e-05		EMILIN1	-1.95833	0.00148097
FAM95C	1.69569	4.17e-05		ARHGEF4	1.93741	9.53e-11		VLDLR-AS1	-1.95842	0.000886515
AVEN	1.69549	1.3e-07		LOC101060632	1.93709	0.00178942		TMEM179	-1.95944	5.67e-05
LINC01963	1.69491	1.07e-07		LPP	1.93659	2.02e-11		LOC100419928	-1.96077	2.6e-06
CAB39L	1.6938	0.000143061		PSMB8	1.93556	2.1e-06		BICC1	-1.96126	0.00115822
TNFSF15	1.69368	9.3e-05		HOXD11	1.93519	1.75e-05		SNTG2-AS1	-1.96144	0.00747227
TNFRSF10A	1.69359	7.44e-08		LIX1	1.93512	4.65e-07		IFIT3	-1.96226	4.19e-05
FHL2	1.69329	8.75e-11		GUCA1B	1.9348	0.000482481		GABBR2	-1.96251	0.000208829
ZEB1	1.69327	7.17e-06		GALNT17	1.93433	1.04e-09		COL21A1	-1.96303	1.15e-07
LOC115308161	1.69294	0.00497175		OSBPL3	1.9342	2.25e-14		DEPTOR	-1.96369	3.97e-09
GPRC5A	1.69246	1.46e-11		DKK3	1.93316	5.54e-13		GBP3	-1.9637	9.3e-08
ADK	1.69166	1.81e-10		FARP1	1.9327	7.51e-13		CD27-AS1	-1.96387	6.57e-05
KRT15	1.69139	2.66e-06		ARPC1B	1.93261	2.32e-14		TP53I11	-1.96455	4.16e-14
LOC105369333	1.69092	0.00470323		ME1	1.93195	2.61e-10		SMARCA2	-1.96462	1.3e-10
MAP3K5	1.69085	0.000329399		EPDR1	1.93193	1.52e-08		RIMS4	-1.96518	0.000101285
UGT3A1	1.69046	3.18e-05		ACVRL1	1.9319	3.88e-05		TFCP2L1	-1.96674	1.16e-12
IFNGR1	1.68952	1.61e-11		HOXD9	1.93083	0.000760096		CDKN2B	-1.96698	3.46e-09
ARHGAP10	1.68924	7.17e-10		HES4	1.9303	4.39e-05		MINAR1	-1.96866	1.55e-05
CDC42BPG	1.6891	7.96e-13		CPEB4	1.93014	6.76e-11		GSTM3	-1.97002	0.00110255
TTC9	1.68894	8.41e-09		GBP2	1.92978	1.89e-06		RBFOX3	-1.9707	3.34e-07
KIFC3	1.68828	1.84e-11		EDEM1	1.92969	5.94e-14		TCF7L1	-1.97135	1.52e-14
CEP57	1.68727	2.39e-12		FMNL3	1.9293	1.81e-13		SYT9	-1.97295	0.00189127
AGAP3	1.6869	2.33e-12		ATXN1	1.9289	2.55e-10		PRSS1	-1.97519	0.00272866
LYPD3	1.68673	1.98e-08		TDRD7	1.92844	1.76e-08		NAP1L6P	-1.97524	6.9e-06
KLHL2	1.68664	9.23e-09		DCST1-AS1	1.92794	0.000313971		LOC107984139	-1.97825	0.00125252
ANK1	1.68649	1.05e-10		STX3	1.92563	1.98e-16		SEMA3C	-1.97832	5e-06
OR51B4	1.6862	0.00553474		CD82	1.92498	4.26e-12		SLC22A2	-1.98	0.000244767
LAMC2	1.68616	1.39e-12		BTN3A2	1.92489	3.22e-05		C5	-1.98374	0.00684567
MGAT5B	1.68549	4.29e-09		TNFAIP1	1.92484	9.89e-15		RETREG1	-1.98395	0.000745608
FOXB2	1.68509	0.00604297		TMEM62	1.92438	1e-08		SPATA17	-1.98521	0.001422
GJA1	1.68474	6.78e-13		SMCO4	1.9239	8.04e-10		TBC1D8B	-1.98649	6.99e-05
USP3	1.68462	2.05e-08		IER5	1.92344	2.7e-12		MICALL2	-1.9871	2.93e-09
ADPRM	1.68399	1.16e-05		FUT4	1.92318	5.15e-14		LGR5	-1.98712	0.00483117
ATXN1	1.68363	1.75e-08		PRKCH	1.92316	2.9e-09		TGFB1I1	-1.98757	8.96e-08
ADAM22	1.68311	2.88e-10		UTRN	1.92237	4.59e-14		YPEL2	-1.98864	3.5e-07
FMNL3	1.683	1.73e-11		PLXNB2	1.92127	3.12e-15		RHOBTB1	-1.99095	2.73e-06
CST3	1.68255	1.66e-12		FAM71F2	1.92051	0.00705255		LOC105747689	-1.99271	0.00219585
TMEM144	1.68242	0.00015577		L1CAM	1.92034	3.65e-15		KEL	-1.99403	0.00586659
LOC101928096	1.68174	0.000453653		SLC7A5	1.91978	7.14e-15		PRRT4	-1.99499	0.000103209
ANXA1	1.68076	5.9e-12		RPL39P3	1.91921	0.000102066		LOC107986473	-1.99673	0.000582011
STX7	1.68019	2.17e-10		PARP14	1.91824	1.69e-13		ABCG2	-1.99679	4.79e-13
KRT19	1.6792	2.6e-12		NBPF20	1.91821	5.21e-05		UGP2	-1.99749	9.73e-16
OSBPL7	1.67871	7.9e-10		NCOA7	1.91813	1.13e-10		TRABD2A	-1.99824	1.34e-05
MAP7D1	1.67733	1.7e-14		ITPRID2	1.9159	1.43e-12		IFI35	-1.99954	0.00261549
SLC25A24	1.67697	7.92e-11		APELA	1.9158	3.42e-11		VEPH1	-1.99974	5.5e-05
PPL	1.67697	3.46e-13		SOCS2-AS1	1.91551	1.74e-05		SMARCD3	-2.00076	0.0016803
CHAC1	1.67691	2.42e-06		EPHA2	1.91441	2.55e-16		PAMR1	-2.00138	2.25e-11
MYL10	1.67625	2.86e-06		FOXL2NB	1.91268	4.93e-08		ELFN2	-2.0014	0.00144381
NLGN4Y	1.67502	5.42e-10		CYP26B1	1.91254	0.00703224		C11orf87	-2.00381	0.00523073
GAD1	1.67478	5.32e-11		SAMD12	1.91228	7.07e-06		ARHGAP6	-2.0052	0.00499362
DUSP14	1.67438	3.86e-12		HLA-DOB	1.91217	0.00481017		NOG	-2.00589	1.24e-06
SERAC1	1.6743	8.38e-11		STX7	1.91175	3.13e-12		POSTN	-2.00597	1.61e-08
LEPROT	1.67427	2.01e-11		LOC105372708	1.9109	0.00624559		ITGA7	-2.00723	1.03e-11
SDC1	1.67379	6.38e-11		LOC101927479	1.90954	2.66e-06		LOC105374542	-2.00769	0.00292711
TWIST1	1.67374	6.93e-10		RHPN2	1.90883	1.57e-12		ADRB1	-2.01062	0.00556679
TBX5	1.67258	1.1e-09		SCN3B	1.90822	1.01e-07		MAOB	-2.01066	0.000201982
ARPC1B	1.67189	3.14e-12		PARP4	1.90796	6.17e-15		BMP2	-2.01084	1.51e-07
LOC100129034	1.67086	5.33e-10		PANX1	1.90697	1.15e-09		ABCA4	-2.01087	4.49e-09
C1orf226	1.67054	1.54e-11		COL9A2	1.90661	9.09e-10		PTPRR	-2.01401	0.00178239
EMILIN3	1.67039	4.45e-09		GATA2	1.90553	1.57e-11		GALNT5	-2.01415	3.81e-07
FRMD6-AS1	1.67006	0.00699163		SLC35F2	1.9055	1.53e-13		PURG	-2.01427	3.69e-05
PROSER2	1.66991	2.37e-05		LOC107985707	1.90522	6.65e-05		ADGRB2	-2.01458	1.74e-07
CHST3	1.66988	3.95e-11		LOC101927510	1.90486	0.00941728		PTPRT	-2.01738	0.000447422
LOC100506730	1.66981	1.04e-05		FZD2	1.90373	8.75e-13		KCNQ2	-2.01873	4.63e-05
EPM2A	1.66962	2.01e-05		GSDME	1.90309	7.54e-07		ATL1	-2.01941	0.00285989
NBPF8	1.66955	1.39e-05		ITPKA	1.90267	0.000547265		FLVCR1-DT	-2.01991	2.09e-05
ATF3	1.6695	3.4e-10		BTG1	1.90246	3.52e-14		GUCY1B1	-2.02015	0.00684445
BMP1	1.6691	6.14e-08		STOX1	1.90106	1.39e-05		CCDC7	-2.0206	0.00525229
WHAMMP3	1.6687	0.00316413		RD3	1.90059	0.00530728		C11orf16	-2.02281	0.00548754
PLEKHG3	1.66696	3.1e-12		LTC4S	1.90005	0.00668607		CHGB	-2.02281	1.39e-08
LOC646347	1.66672	0.000285017		FUCA2	1.89875	4.66e-15		PPARA	-2.02441	0.00104587
ZNF518B	1.66575	5.77e-09		HSF4	1.89858	8.73e-06		PCSK5	-2.02515	4.39e-08
LY6K	1.66558	1.28e-07		TBX5	1.89787	1.73e-11		KLF4	-2.02754	3.23e-12
TBL1X	1.66456	8.1e-13		RPL18AP3	1.8961	0.000562967		NECAB1	-2.02793	3.03e-07
SYNC	1.66451	0.000471109		CDK14	1.89552	1.13e-14		GABRE	-2.02798	2.02e-09
P3H2	1.66287	2.95e-11		FAM86FP	1.89513	0.000707983		HLA-DOA	-2.02803	4.7e-06
CWF19L2	1.66226	1.13e-08		CEP57	1.89467	4.26e-14		SP140	-2.02806	2.02e-09
APOL6	1.66187	0.00547451		TGFB1	1.89369	8.33e-13		FAT4	-2.02953	1.13e-10
PARP12	1.66184	2.43e-09		SDC1	1.89312	9.9e-13		ICA1	-2.02956	1.22e-08
CFAP45	1.66176	2.91e-05		NEK10	1.89248	0.000340209		RNF180	-2.0296	0.000956644
LL21NC02-21A1.1	1.66139	1.25e-05		PITX1	1.89231	3.89e-08		C12orf40	-2.03266	2.69e-05
FRMD8	1.66117	4.54e-11		FLJ16779	1.89175	0.000128533		FHL1	-2.03328	2.11e-09
SPATA18	1.66102	9.56e-07		COL23A1	1.89152	4.95e-10		LOC105373997	-2.03484	0.00116351
BNC1	1.66081	3.43e-06		TNFRSF12A	1.89031	2.35e-16		ZBTB16	-2.03497	0.000965881
SKAP2	1.6606	2.67e-07		LY6K	1.89014	2.69e-09		FBN2	-2.03589	8.23e-14
ABTB2	1.65917	2.16e-12		SUN2	1.88967	1.44e-12		PRKCE	-2.03764	3.23e-06
LINC00963	1.65907	0.000177091		SERPINF1	1.888	2.54e-07		BAALC	-2.0394	0.00265471
GLRX2	1.65905	0.000513996		EXOC6	1.88789	6.57e-08		SLC52A3	-2.0402	9.63e-08
VCL	1.65822	3.02e-14		ELOVL1	1.88779	5.52e-15		SLC44A5	-2.04064	8.11e-09
TOX2	1.65802	6.66e-09		SNAI2	1.88777	0.00206571		RAB7B	-2.04077	0.00866785
POSTN	1.65743	1.25e-06		MBNL3	1.88753	1.82e-10		PTPRZ1	-2.04114	2.31e-12
UBE2J1	1.6573	1.37e-11		OTX2	1.88745	1.65e-11		EVI2A	-2.04235	0.00401009
ENC1	1.65704	1.02e-13		FAM76B	1.88587	1.46e-09		DGCR5	-2.04377	0.000504002
TRNS1	1.65649	0.00507038		SMURF2	1.88441	1.92e-15		DCC	-2.04414	0.00155588
CHKA	1.65631	2.1e-13		SLC16A4	1.88433	5.84e-05		ZNF490	-2.0446	1.5e-09
GJB4	1.65586	0.00990274		LOC105377700	1.88407	0.00223675		KIF5A	-2.04856	7.91e-09
MCF2	1.65492	1.48e-05		KIAA0895	1.88394	3.78e-06		SDC2	-2.04858	1.73e-13
ST7	1.65471	1.05e-07		EHD1	1.88305	4.89e-13		ST8SIA5	-2.05098	7.19e-06
MED12	1.65445	1.84e-13		TWIST1	1.88193	1.4e-11		SLC6A13	-2.05203	0.00323135
EPS8	1.65407	3.53e-08		PLA2G2A	1.88177	5.21e-06		LOC283299	-2.05364	5.09e-10
LOC100507373	1.65405	0.00204792		NIBAN1	1.88118	7.78e-13		FAM241A	-2.0546	8.08e-05
CARD10	1.65381	1.46e-11		ITGA11	1.88045	0.00186896		ADAMTS4	-2.05492	4.75e-05
GCNT1	1.65314	1.02e-06		CWC15	1.88032	3.97e-14		DCAF4L1	-2.05572	0.00207668
ICAM2	1.65277	0.000741803		SHTN1	1.87966	4.48e-13		CD226	-2.05786	0.00635938
SOST	1.65121	0.00954143		ODC1	1.87879	1.51e-14		CPLX3	-2.05887	0.000155777
SULF2	1.65087	1.1e-14		LOC105369468	1.87869	0.000293185		UNC5B-AS1	-2.06147	0.000113885
SNORA40	1.65051	0.000110149		ODC1-DT	1.87856	0.000212528		SMPD3	-2.06201	0.000145348
TRNI	1.64985	0.000439905		LOC101928563	1.87757	4.86e-05		LRRTM4	-2.06311	9.82e-05
NOTCH2	1.6497	7.63e-12		ZMAT3	1.87565	1.09e-13		PRR36	-2.06347	2.07e-05
ANKIB1	1.6487	1.67e-14		HPD	1.87565	1.8e-06		REM2	-2.06599	0.0037742
RGL1	1.64864	1.8e-09		STARD10	1.87559	4.7e-11		TSPAN2	-2.06698	0.000941694
LOC101928076	1.64835	2.7e-06		SAMD4A	1.87495	2.42e-14		LINC02875	-2.06901	0.0020349
B3GLCT	1.64668	5.8e-07		DRAM1	1.8748	2.04e-12		FLG-AS1	-2.06963	0.000547571
TMEM158	1.64585	4.38e-08		TMEM130	1.87205	0.00516379		COL1A1	-2.07008	3.24e-15
WSCD1	1.64571	1.59e-10		CLDN10	1.87088	2.98e-11		KIRREL2	-2.07084	4.44e-05
EZR	1.64516	3.41e-13		DYNLT3	1.87073	4.09e-10		CC2D2B	-2.073	0.00468752
OSBPL6	1.64509	1.09e-07		ARHGEF40	1.8703	2.09e-13		IZUMO4	-2.07316	0.000558517
LINC02086	1.64487	0.00127524		KRT19	1.87027	5.71e-14		DLK1	-2.07431	0.000154645
FRMD6	1.64424	2.73e-12		ARPIN	1.86976	3.01e-09		MYO1F	-2.07464	0.000132721
CDH2	1.64401	2.94e-12		BMP2	1.86777	3.9e-07		DPYSL5	-2.07616	0.00091287
SNORD101	1.64396	0.00850134		ZBTB7C	1.86761	0.00120771		TOX3	-2.07628	0.00157964
LOC105373428	1.64396	0.000219951		HABP4	1.86602	3.58e-09		PLPP4	-2.0764	0.00513175
VASN	1.64365	7.78e-08		FMO4	1.8657	0.00659914		LRRC37A3	-2.07652	1.43e-06
PRPH2	1.64267	0.00139556		CTNNAL1	1.86514	1.6e-13		ABAT	-2.07652	3.47e-05
FDXACB1	1.64095	0.00199162		LINC01852	1.86327	0.00185493		ITGAX	-2.07658	0.000166874
TMBIM4	1.64089	6.49e-10		TXNRD3	1.86291	3.14e-06		LINC01559	-2.07938	2.99e-08
APCDD1	1.64085	3.26e-05		DRD4	1.86256	0.00452387		DUSP9	-2.07946	1.08e-05
SERINC1	1.64079	2.64e-12		LAMA1	1.86215	1.7e-11		MFSD6L	-2.08021	0.00159364
OSBPL3	1.64038	6.06e-12		MED12	1.86203	2.5e-15		COL8A1	-2.08133	2.58e-07
CCDC68	1.64029	0.00152895		DUS4L-BCAP29	1.85997	0.000551024		MAP7D2	-2.08173	7.71e-13
RSPH4A	1.63976	0.000248926		EEF1AKMT3	1.85989	4.78e-05		GAB3	-2.08218	0.000474683
IRAK1	1.63827	5.44e-13		RGS6	1.85883	0.00303785		GADD45G	-2.08291	0.00185288
IER5	1.6381	5.28e-10		PTAFR	1.85862	3.09e-11		PRKD1	-2.08453	0.00871703
IRF1	1.63797	3.53e-10		HIVEP2	1.85845	3.46e-12		CAMKV	-2.08486	1.73e-11
NOTCH2NLB	1.63793	0.00412428		HECA	1.85841	1.38e-10		COL3A1	-2.08489	4.68e-06
FAM120B	1.63772	4.52e-11		SOCS5P4	1.85782	0.00250094		SLIT3	-2.08504	6.14e-08
PGRMC1	1.63757	1.3e-14		CNKSR3	1.85777	1.3e-08		GATM	-2.08688	0.0012584
LOXL4	1.63684	0.00316025		WDR78	1.85762	0.00152133		SLC22A17	-2.08784	6.21e-06
WIPF1	1.63657	1.29e-09		CAHM	1.85747	0.00218748		MYH11	-2.08894	0.000876059
ANO6	1.63634	2.52e-13		ADSS1	1.85569	0.00842002		ARHGAP9	-2.09283	4.08e-05
CTBS	1.63582	8.58e-05		FAM155B	1.85445	1.7e-11		KCNS3	-2.09671	2.72e-06
SLC1A4	1.63565	9.48e-10		RASGRF2	1.85407	2.38e-14		LINC01132	-2.09681	0.00198982
MPZL2	1.63554	5.9e-08		PDE4D	1.8538	2.03e-12		MEI4	-2.09761	6.97e-07
LOC100268168	1.63523	0.00508286		ZBTB38	1.85278	2.64e-14		ARG1	-2.09847	0.00136384
SLC15A3	1.63487	1.03e-06		TNS1	1.85187	4.94e-12		COL1A2	-2.09992	7.95e-17
FOXP4	1.63456	2.89e-11		ACER3	1.85066	1.53e-10		PNMT	-2.10042	0.00058711
STXBP5	1.63432	1.11e-10		ESAM	1.85026	1.47e-07		MICALCL	-2.10056	2.72e-05
ZNF385A	1.63401	1.44e-10		TMEM54	1.85012	5.88e-08		GLUD2	-2.10127	0.00678563
RAI1	1.63373	4.25e-10		ARNTL	1.84984	1.29e-11		FMOD	-2.10241	0.00283924
ZNF436-AS1	1.63333	0.00371559		ANO4	1.84942	3.89e-13		TCAF1	-2.10276	2.07e-09
TTC38	1.63312	4.01e-06		ATP6V1B1	1.8494	0.00744752		ZNF385B	-2.10369	0.000541798
ZDHHC18	1.6331	7.06e-13		CAMK2D	1.84795	8.87e-12		ACSL1	-2.10491	5.1e-10
CD68	1.63263	1.28e-05		CEP290	1.84687	6.26e-13		CCDC60	-2.10497	0.000994438
ANTXR2	1.63223	1.44e-09		LOC105369812	1.84623	0.00534572		SNAI2	-2.10687	0.000700134
RCAN1	1.63216	1.45e-08		TRNT	1.84563	7.4e-10		ERICH5	-2.10784	0.000100239
CRY2	1.63087	1.34e-09		EFCAB5	1.84515	0.00734765		FAM151A	-2.10801	0.000955016
FXYD3	1.63064	0.00276149		ST3GAL3	1.84403	1.35e-06		DNM3	-2.10835	1.07e-08
OSBPL1A	1.63048	5.74e-12		ARSJ	1.84336	2.67e-10		SCNN1D	-2.10847	0.000889219
ETS2	1.62962	3.02e-10		CCR1	1.84322	0.0078306		CNTNAP1	-2.10974	3.78e-12
NOS1AP	1.62936	9.43e-09		GYPC	1.84305	1.19e-14		IQSEC3	-2.10983	0.000167048
AFDN	1.62863	4.64e-13		CPNE2	1.84295	9.81e-15		CAMK1D	-2.11038	0.000441092
DLGAP4	1.62854	4.35e-12		SLC39A13	1.84284	1.15e-11		DISP3	-2.11128	4.37e-07
ZBTB7C	1.62682	0.00976248		GRIK4	1.84266	4.65e-09		ANKRD44	-2.11134	0.00115266
PAPLN	1.62555	0.00632557		LYPD6	1.84259	9.58e-07		GNAZ	-2.11144	0.000201931
PLB1	1.62534	0.00141957		FRAS1	1.8412	4.27e-09		GPAT3	-2.1125	7.64e-06
PRXL2C	1.62523	1.77e-06		AGPAT3	1.84008	6.55e-12		OTUD7A	-2.1134	0.0023324
SULT1C4	1.62513	5.17e-08		NRG1	1.83986	1.77e-06		MYO3B	-2.11341	0.000854875
CCR7	1.62246	7.32e-06		GRHL2	1.83967	1.32e-12		PDE2A	-2.11609	0.00174837
PLS3	1.62157	7.57e-12		TMEM86A	1.8392	0.000107366		PCLO	-2.11674	1.75e-06
EFNB2	1.62131	6.33e-12		PEX11B	1.83912	2.06e-08		ABCG4	-2.11703	0.000626249
HACD1	1.62129	2.56e-07		CD59	1.83792	1.08e-15		ALS2CL	-2.11857	2.19e-08
COL4A6	1.62124	2.29e-10		B3GNT3	1.83749	0.000771112		NRIP3	-2.1203	1.28e-09
SAMD10	1.62018	0.000953351		SEL1L3	1.83698	2.38e-11		TRIM46	-2.12063	0.00155001
ITGA10	1.62002	0.00519139		RUSC2	1.83671	2.49e-14		NPPB	-2.12616	2.82e-08
MIR22HG	1.62002	1.66e-07		LINC02709	1.83625	1.47e-05		LINC01006	-2.12624	0.000447048
SSH3	1.61927	6.88e-10		SLC2A8	1.83615	4.71e-12		IL11	-2.12673	5.53e-09
NXPE3	1.61834	2.48e-10		LOC105377527	1.83576	0.00407988		MYH2	-2.12746	1.27e-05
MMP9	1.6178	1.5e-10		ELOVL7	1.83574	1.29e-07		DNMT3B	-2.12894	2.49e-17
HKDC1	1.6166	0.00823183		CLHC1	1.8351	8.63e-06		SLC16A3	-2.12926	4.22e-08
RAP1B	1.61606	6.8e-13		ORAI2	1.8347	1.47e-10		SAA1	-2.13047	0.000398755
VASH1	1.61588	7.59e-06		RGL1	1.83469	4.62e-11		MT1G	-2.13058	1.32e-07
MLPH	1.61527	3.84e-06		WNT5A	1.83401	3.11e-12		C8orf34	-2.13269	0.00497386
DDX60L	1.61527	6.1e-06		NMRK1	1.83332	1.31e-07		LMNTD2-AS1	-2.13276	0.00662281
CPXM2	1.61455	1.01e-08		NCF2	1.83283	0.00018537		SLC29A4	-2.13438	1.55e-05
UBASH3B	1.61401	2.89e-13		ABTB2	1.83277	5.6e-14		NKG7	-2.13456	0.005652
CD59	1.61322	1.46e-13		LINC01426	1.83163	3.09e-06		TGFBI	-2.13479	2.27e-15
GPC4	1.61292	1.03e-13		LINC-PINT	1.8302	4.25e-05		GALNT18	-2.13485	3.05e-10
CDH5	1.61263	8e-08		SERAC1	1.83003	3.61e-12		RGN	-2.13715	0.0013379
CASZ1	1.61228	9.59e-07		LOC102724250	1.82975	3.29e-07		DUSP8	-2.13726	8.01e-10
ST3GAL3	1.61215	4.48e-05		BNIPL	1.8297	0.000935936		PHOX2A	-2.13793	0.000882468
SMS	1.61114	2.03e-12		TFEC	1.82941	0.000687145		CD33	-2.13813	0.00652812
SETBP1	1.60983	1.57e-08		CHST1	1.82921	6.34e-07		LTBP2	-2.13921	2.46e-08
ITGAV	1.60906	2.34e-12		ACOT9	1.82917	7.17e-15		PDLIM3	-2.14075	6.89e-07
ATM	1.60856	1.38e-09		DUSP14	1.82861	1.54e-13		TMEM74B	-2.14405	5.7e-05
TTC7B	1.60839	1.77e-10		MAMLD1	1.82839	4.5e-05		FNDC10	-2.14466	3.44e-09
AMPD3	1.60817	2.08e-07		IRF1	1.82815	7.52e-12		ST8SIA2	-2.1467	1.08e-05
ANKLE2	1.6077	9.8e-13		PCGF5	1.82793	2.89e-11		LOC101928095	-2.14858	0.00208763
NOTCH2NLC	1.60762	0.00900381		SLC25A24	1.82776	3.73e-12		MYOCD	-2.15001	1.6e-11
CCDC28A-AS1	1.60746	0.00388439		LOC101928202	1.82772	0.00367952		SPIB	-2.15029	4.98e-05
GTF2H5	1.6073	3.37e-11		KLHL2	1.82727	6.15e-10		KCND2	-2.15101	0.000253704
C16orf89	1.60717	4.14e-05		TRPM8	1.82727	0.00132876		ZNF528-AS1	-2.15107	3.41e-05
AKAP9	1.60591	7.81e-09		ANKRD18B	1.82714	6.7e-07		LOC102724670	-2.15139	0.00863395
NAV1	1.60471	5.17e-12		NBPF14	1.82655	9.24e-07		TRANK1	-2.15219	1.32e-07
YPEL2	1.60435	3.83e-05		RPS3AP47	1.82595	0.00537388		C9orf135	-2.15443	0.00820694
WTIP	1.60388	3.84e-10		LOC102723568	1.82555	1.07e-05		SORCS2	-2.15453	1.31e-05
SLC35E3	1.60387	1.11e-12		TBL1Y	1.82531	0.000239556		LIM2	-2.15589	2.43e-08
HRAS	1.60307	4.92e-10		LOC100507373	1.8252	0.000324034		OTOF	-2.15639	0.00683901
RAB31	1.60298	4.68e-12		VIM-AS1	1.82373	0.000261146		NYNRIN	-2.15678	1.81e-12
ZW10	1.60273	5.67e-12		RGS9	1.8235	1.63e-06		CFD	-2.15816	1.05e-05
ZDHHC24	1.60166	2e-07		KRTAP3-1	1.82276	0.00894149		ABCA1	-2.15831	5.14e-12
ME1	1.60165	9.34e-08		RRAGD	1.82251	3.41e-07		LHX1	-2.15984	9.75e-09
IFI27L2	1.60068	0.00478971		SLC30A3	1.82249	0.000300844		AMZ1	-2.15988	0.00463453
CHI3L1	1.60059	2.22e-07		CAB39L	1.82213	2.56e-05		BBOX1	-2.16163	0.00975078
MYOCD	1.59994	3.19e-08		MAST4	1.8214	1.1e-09		CBR3	-2.16266	2.3e-11
ELOVL7	1.59819	6.95e-06		LONRF2	1.82125	7.33e-06		POPDC2	-2.16668	0.00400979
MAN2B2	1.59811	6.79e-08		NAV1	1.82036	4.88e-14		ALPK2	-2.16686	3.11e-10
PRICKLE3	1.59737	1.77e-11		NOG	1.82032	5.29e-06		THBS1	-2.16742	6.04e-14
KCTD20	1.5968	1.27e-12		TSPAN18	1.82031	1.41e-15		LOXL1	-2.16745	4.26e-11
HLA-B	1.59659	2.71e-11		F5	1.81997	0.000408172		RNF152	-2.1676	7.04e-09
ARHGAP21	1.59621	1.26e-12		STXBP5	1.81929	2.44e-12		SNHG18	-2.16761	0.000148286
ZSWIM6	1.59619	3.83e-09		TSPAN15	1.81885	7.89e-08		CCR10	-2.17008	0.0012735
CSNK1G1	1.59565	3.8e-11		OVGP1	1.81775	0.000234088		DGKQ	-2.17117	9.27e-11
RARB	1.59535	3.43e-05		PPP2R1B	1.81749	1.42e-12		MAP1A	-2.17159	3.45e-14
EML1	1.59412	1.97e-10		LGALS12	1.81492	3.19e-10		COL20A1	-2.17362	0.00165007
VIM-AS1	1.59407	0.00323239		RNFT1	1.81465	1.97e-07		JAZF1	-2.17496	4.05e-12
PRKCH	1.59377	8.16e-07		INPP1	1.81437	9e-10		TMOD2	-2.17617	2.61e-06
ZNF664	1.5936	1.36e-11		NCR3LG1	1.81412	0.00263042		SCARF1	-2.17648	2.06e-07
MAGI3	1.59323	5.7e-09		DDX60	1.81147	6.22e-05		RAB27B	-2.17959	0.000576879
PFKFB4	1.59275	1.07e-08		SULF2	1.81113	3.1e-16		GPR143	-2.18092	8.15e-09
FYTTD1	1.59259	1.03e-10		SLC35C1	1.81104	1.08e-11		LRRC6	-2.18121	0.000326916
APELA	1.5924	1.47e-08		MAP7D1	1.8106	8.56e-16		LHFPL6	-2.18174	2.74e-06
FLRT2	1.59188	1.84e-10		GDF15	1.81057	2.21e-14		SLC35G2	-2.18174	0.000519664
DUXAP8	1.59181	4.09e-05		PLAC8	1.8096	0.00239625		LOC107985728	-2.18196	0.000559217
SNX9	1.59171	3.09e-13		RAPGEF3	1.8092	5.64e-10		CACNA1C	-2.18307	2.77e-08
ARL2BP	1.59157	3.01e-12		SYTL2	1.80826	9.51e-12		CLIP4	-2.1832	0.00158368
IL10RA	1.5913	0.00434949		LOC105371532	1.80785	0.00449109		DRD4	-2.18494	0.000919525
SHROOM2	1.5912	9.72e-13		UBE2J1	1.80739	5.52e-13		MAPK11	-2.18948	1.08e-05
SMURF2	1.59049	8.53e-13		TRIM47	1.8062	1.01e-09		RTL3	-2.18989	0.00296674
MDFI	1.59009	1.12e-10		PRICKLE3	1.80609	1.85e-13		MAPK4	-2.19106	0.000454038
TMEM62	1.58995	2.57e-06		SLC48A1	1.8055	4.5e-09		SLC8A2	-2.19272	1.64e-05
TSACC	1.58982	0.000169734		RPS25P6	1.8054	0.00146694		KCNK3	-2.19281	0.00382499
TRIM47	1.58916	7.52e-08		TRNS1	1.80492	0.00120585		IGSF21	-2.19422	0.00482864
POPDC3	1.58854	0.00038428		HTRA3	1.80475	0.000227211		AFAP1L1	-2.19429	1.23e-11
GATA2	1.58852	6.79e-09		ZBTB20	1.8046	0.00332063		KCP	-2.19613	1.15e-07
RTN4	1.58834	1.45e-12		MMP9	1.80415	2.97e-12		KCNN4	-2.19819	0.000133157
WNT2B	1.58823	0.00674584		B2M	1.80316	4.12e-13		ARHGEF9	-2.20047	5.54e-15
BRI3	1.58801	6.55e-09		KRT15	1.80272	4.11e-07		ADGRD2	-2.20062	0.0018012
SETD7	1.58731	5.44e-11		IDH2	1.80246	3.51e-12		LOC105373143	-2.20224	0.000647814
FCHSD2	1.58701	1.19e-10		ATP12A	1.80142	1.84e-10		ACTC1	-2.20515	7.43e-07
SLC2A3	1.58656	6.36e-13		CUL5	1.79892	1.1e-11		ZNF600	-2.20604	4.91e-12
GADD45B	1.58644	5.18e-12		CCDC149	1.79857	1.75e-06		ALDH3B1	-2.20618	0.00412998
CDKL2	1.58636	0.00379487		NXPE3	1.79854	5.46e-12		LOC105378005	-2.20695	0.000150255
AGPAT4	1.58616	1.34e-11		SPSB1	1.79807	6.04e-11		SOX5	-2.20763	5.74e-05
CEP290	1.58575	1.45e-10		SNORA32	1.79794	0.00181294		C7orf57	-2.21093	1.02e-05
GLIPR1	1.58566	0.000120627		AKR7L	1.79724	0.001403		NTF4	-2.21111	0.0025139
CD151	1.58541	9.34e-10		LOC100128653	1.79715	0.0029378		HIF3A	-2.21527	1.79e-05
FAM89B	1.58539	1.82e-10		FOXP4	1.79577	8.96e-13		CD34	-2.21745	0.000893737
INA	1.58538	2.83e-12		TOX2	1.79535	4.1e-10		ADGRF5	-2.21759	0.00656141
TMEM181	1.58464	2.46e-10		CDKL2	1.79488	0.000383927		DLK2	-2.21911	0.00998429
TMEM164	1.58464	4.51e-13		CHMP4C	1.79457	2.69e-10		LGI4	-2.22122	0.00216208
ZC3H12B	1.5845	0.00299044		AJAP1	1.79434	2.12e-11		ULBP2	-2.22135	9.82e-06
ZNF823	1.58442	3.54e-07		SESN3	1.7939	6.9e-09		MOGAT3	-2.22245	0.000366573
TULP4	1.58426	2.08e-10		RHOBTB1	1.79382	1.34e-05		RASIP1	-2.22254	0.000115406
PLXNB2	1.58397	2.81e-12		RAB30	1.79157	1.69e-09		IGSF1	-2.22259	3.86e-10
ACSF2	1.5833	7.54e-08		PLEC	1.79145	4.07e-14		MSC-AS1	-2.2234	0.00772131
NT5DC1	1.58288	1.08e-10		HECW1	1.79124	1.18e-05		TNNC2	-2.22404	0.00192043
KRT8	1.5821	6.54e-11		GPR157	1.78991	2.79e-06		GNG7	-2.225	3.84e-05
CHST11	1.58206	2.83e-12		LOC105371688	1.78936	0.00791446		DSEL	-2.22694	3.39e-10
B2M	1.58152	5.32e-11		CSNK1G1	1.78915	5.31e-13		FMO5	-2.23073	3.86e-05
LOC107986655	1.5815	0.0022202		TMEM45A	1.78855	2.29e-07		CACNA1G	-2.23221	0.000101387
RPS12	1.58126	3.07e-10		EMP3	1.78786	7.27e-08		LOC105375670	-2.23278	0.000155777
CHST6	1.58017	4.76e-07		PLBD2	1.78778	2.48e-13		COL17A1	-2.23347	1.57e-13
TRIM54	1.57903	2.69e-06		OSTM1	1.78735	3.03e-08		CLSTN2	-2.23362	2.07e-07
NBPF26	1.57893	0.000394689		GAMT	1.78711	7.13e-13		MTSS1	-2.23462	7.13e-06
TNFAIP8	1.57761	2.98e-07		IRAIN	1.78679	0.00400106		C5orf17	-2.23474	0.00035934
DOCK3	1.5774	1.84e-11		MAN2B2	1.78631	1.54e-09		MMP11	-2.23582	0.00540432
PLXND1	1.57676	1.74e-13		SNCB	1.78605	3.34e-07		CHST2	-2.23652	3.13e-15
MTURN	1.5765	5.63e-06		PIK3CD	1.7855	5.45e-14		MYH16	-2.23706	0.000122955
DLAT	1.5765	2.44e-11		AGAP3	1.78509	2.48e-13		TCAF1P1	-2.23724	0.000481514
TPM2	1.5759	2.13e-13		ANPEP	1.78499	0.000134859		SAMD11	-2.23739	2.67e-05
GINM1	1.5755	3.76e-10		RFTN1	1.78421	1.15e-10		KIAA0825	-2.23902	0.000333604
LINC00941	1.57515	1.74e-12		MEAK7	1.7842	6.58e-10		TMEM156	-2.24065	0.0067119
LOC101927479	1.57511	0.000258714		PPP1R3E	1.78311	3.57e-06		LRP11	-2.24152	5.74e-10
RNPEPL1	1.57508	5.86e-09		LOC101927476	1.78256	1.25e-05		PEG13	-2.24242	0.00107914
LOC107985707	1.575	0.00263633		C11orf68	1.78245	1.51e-11		ADAP2	-2.24556	0.00057685
CLCN4	1.57463	2.6e-08		SLC44A3	1.78239	7.49e-07		DRD2	-2.24799	0.00446854
NTF3	1.5746	1.41e-05		FERMT1	1.7823	3.72e-10		LOC105373265	-2.24996	0.00531289
SIK1B	1.57443	0.00364416		CRACR2A	1.78194	1.29e-08		GCK	-2.25319	0.000688884
PLLP	1.57291	4.46e-06		RPL23AP42	1.78165	0.0032045		DMTN	-2.25771	3.24e-08
MICALL1	1.57279	1.48e-11		YAP1	1.78142	2.07e-13		C1R	-2.25855	1.66e-12
SLC7A1	1.57266	1.44e-13		LINC00974	1.78123	9.01e-05		PRSS27	-2.25906	0.00364723
SLC48A1	1.57203	4.09e-07		FAM107B	1.78114	1e-11		HHLA1	-2.25954	9.04e-13
TLN1	1.5717	9.72e-14		VLDLR-AS1	1.78113	0.00239119		C15orf48	-2.2598	0.000928067
DRAM1	1.5716	9.36e-10		ARL6IP5	1.78049	4.85e-12		LURAP1L	-2.26046	0.000455199
METRNL	1.57151	2.04e-06		CHST6	1.78037	9.72e-09		TMPRSS11E	-2.26109	1.96e-05
KIAA1217	1.57132	2.83e-13		MPC1	1.78026	5.3e-10		GRIN3B	-2.26239	0.000118389
TTC7A	1.571	7.39e-10		MGAT5B	1.77969	5.94e-10		FOXE1	-2.26389	5.51e-05
NCS1	1.57093	7.99e-11		HSF2	1.77969	7.05e-13		OCA2	-2.26535	4.35e-06
ARPIN	1.5707	7.04e-07		LYPD3	1.77912	3.05e-09		ZNF630	-2.26629	0.000239722
ARNTL	1.57038	3.89e-09		SERINC1	1.7789	1.16e-13		STXBP5-AS1	-2.26889	0.00240469
WFDC21P	1.57011	0.00137537		C3orf33	1.77822	3.07e-05		LINC01786	-2.2697	0.000981349
SUFU	1.57007	5.94e-08		TCIRG1	1.77753	3.94e-09		C1QL1	-2.27106	3.87e-06
TRNQ	1.56988	0.00294237		CDH5	1.77738	3e-09		SNED1	-2.27134	3.86e-05
BTG1	1.56984	3.09e-11		TMEM236	1.77696	0.00943804		REPS2	-2.27506	5.37e-08
AQP1	1.56982	0.0033186		TRIM74	1.77597	0.00014075		PLA2G4C	-2.27728	0.00112609
ASS1	1.56867	1.03e-06		TPP1	1.7759	1.44e-14		LINC00624	-2.27949	4.02e-09
JAKMIP3	1.56813	0.000635886		CRIM1	1.77573	2.08e-14		SPACA6P-AS	-2.28087	0.00568715
ETHE1	1.56803	0.000201519		ADAM9	1.77568	8.37e-14		C19orf33	-2.28088	0.000472771
RUSC2	1.56798	8.71e-12		FBXL8	1.77481	0.0046613		CRNDE	-2.28126	0.00100387
SMCHD1	1.56793	3.1e-11		BCL7C	1.77328	1.55e-11		RBMXL2	-2.28145	0.0044367
PACS1	1.56774	4.45e-13		CHAC1	1.77121	4.6e-07		TNRC18	-2.28356	4.42e-15
TRIM44	1.56725	6.57e-13		MRPS9-AS1	1.77011	0.00346085		TBX4	-2.28631	0.00496185
SCARB1	1.56692	2.52e-13		KIFC3	1.76907	2.96e-12		PKD1L1	-2.28663	7.05e-11
CTSH	1.56621	3.15e-07		FAM89B	1.76841	3.1e-12		ZDHHC11B	-2.28724	4.99e-06
SLC22A2	1.56613	0.00790073		DENND3	1.76818	1.27e-09		SATB1-AS1	-2.28773	0.000921761
SKIDA1	1.56598	2.04e-06		RAB31	1.76717	1.07e-13		BST2	-2.2885	6.96e-09
LOC105372841	1.56446	0.00341885		SYNM	1.76715	3.7e-10		DKK3	-2.28912	3.14e-14
TPT1-AS1	1.56407	0.000829712		MYOCD	1.76708	9.76e-10		PCDHGA12	-2.28944	0.00239188
GOLPH3L	1.56405	3.94e-11		ABCA3	1.7663	1.37e-08		RAB6B	-2.29077	1.08e-08
TGFBR3	1.56363	5.51e-09		LONRF3	1.76619	5.46e-05		LRRC56	-2.29271	1.81e-05
ULK2	1.56319	9.39e-09		SMPD1	1.76616	2.65e-11		RGS17	-2.29289	0.00105467
NIBAN1	1.56313	5.15e-10		RNF43	1.76599	5.3e-14		GSDME	-2.29375	3.28e-08
FBXO30	1.56313	1.81e-10		SLC6A17	1.76551	2.98e-10		LRMP	-2.29462	9.9e-05
SGMS1	1.56304	3.9e-07		MSANTD4	1.76514	2.91e-11		EFEMP1	-2.29497	6.23e-08
DHRS2	1.56259	2.71e-06		SEMA7A	1.76454	2.84e-11		FHOD3	-2.29534	3.1e-05
SLC35C1	1.56177	2.2e-09		BDNF-AS	1.76404	0.00133783		PRSS23	-2.29555	1.4e-16
CHST15	1.56084	1.99e-10		THSD4	1.76339	5.64e-10		RNF150	-2.29602	1.77e-07
MED17	1.56051	1.01e-09		UBASH3B	1.76197	8.77e-15		ELMO1	-2.29813	7.61e-08
ACER3	1.5604	4.9e-08		TLCD2	1.76115	0.00102097		CNN1	-2.30034	1.98e-12
CAP2	1.56025	2.28e-08		ARL2BP	1.7596	5.9e-14		NKX3-1	-2.30043	2.36e-05
SLC25A45	1.56014	0.0020326		GABRP	1.75951	1.44e-05		SIGLEC14	-2.30133	0.00205951
HTRA3	1.55967	0.00371637		MYLK-AS1	1.75947	0.00530474		CD53	-2.3014	1.42e-09
EMP3	1.55966	4.79e-06		IRAK1	1.75888	3.2e-14		DENND3	-2.30219	4.79e-12
MTFR2	1.55936	1.45e-07		OSBPL6	1.75846	1.14e-08		LINC00937	-2.3032	6.93e-12
DYNLT1	1.55906	3.32e-08		NUDT17	1.75812	9.34e-05		RNF128	-2.30364	0.000667912
SLC22A4	1.55884	0.007448		PAQR3	1.75677	3.78e-12		DNAH11	-2.30566	0.00406025
ORAI2	1.55724	4.05e-08		DDX10	1.75629	2.63e-13		ATP8B4	-2.30606	0.00167237
HEY2	1.557	3.19e-08		L3MBTL3	1.75622	6.61e-12		TEX13C	-2.30637	2.6e-08
WEE1	1.5569	2.39e-12		TMEM242	1.75615	2.47e-10		IQSEC2	-2.30832	2.08e-15
CORO7	1.55638	0.000468424		HACD1	1.75596	1.81e-08		MGAT4A	-2.30891	0.00021858
IL17RC	1.55619	6.66e-07		PARP12	1.75574	3.12e-10		KIF12	-2.31059	8.62e-07
IFI6	1.5557	7.32e-08		SLC35E3	1.7548	3.2e-14		LOC105370854	-2.31143	0.00214108
IKBKE	1.55535	1.02e-08		CLSTN2	1.75399	1.68e-05		KLHL13	-2.31185	8.83e-08
ZCCHC2	1.55517	6.34e-09		PLEKHG4B	1.7532	4.95e-10		LOC105375795	-2.31541	0.00622857
SH3BGRL2	1.55482	2.02e-09		ATL3	1.75315	1.1e-11		BSPRY	-2.31664	1.04e-07
SLC6A17	1.55458	2.88e-08		PLAAT2	1.75215	0.00481381		B4GALNT1	-2.31723	1.97e-07
TSPYL1	1.55431	1.42e-11		MYH9	1.75157	4.62e-15		CACNG8	-2.32163	5.33e-06
PTPN21	1.554	2.73e-09		TRIM8	1.7513	1.59e-12		C10orf95	-2.32411	0.00110219
RBP1	1.55373	2.57e-11		COL4A2	1.75057	4.23e-13		LOC105378909	-2.32446	0.00565193
RCN1P2	1.55356	3.14e-06		MYL10	1.74974	7.45e-07		FAM163A	-2.32501	0.00550059
LONRF2	1.55332	0.000348262		NUDT19	1.74904	4.09e-07		ATP2A3	-2.32895	7.51e-09
LINC01816	1.5532	0.00559628		ANKRD33B	1.74903	6.55e-14		TAFA4	-2.33159	5.87e-06
LRRC8A	1.55278	1e-12		HAAO	1.74879	3.39e-07		PTPN7	-2.33161	0.00323713
TPM1	1.55261	2.14e-12		MATN3	1.7485	1.1e-10		MEF2C	-2.33244	0.000905531
ASXL1	1.5525	1.25e-12		MDFI	1.74813	3.05e-12		LOC105377378	-2.33405	0.00487239
PAQR3	1.55124	4.23e-10		OSBPL1A	1.74784	3.64e-13		SLC16A8	-2.33461	6.7e-05
TRIO	1.55116	3.13e-11		FEZ1	1.74751	5.22e-06		DLGAP1	-2.33512	4.13e-05
ARTN	1.55093	7.18e-07		ANTXR2	1.74735	1.14e-10		GRID2IP	-2.33744	0.00397153
KANK1	1.55082	5.18e-13		TTC7B	1.74729	7.52e-12		SLC30A3	-2.33866	7.98e-06
IFIT5	1.55054	5.41e-07		TMBIM4	1.74719	6.03e-11		RASGRP2	-2.33879	0.000366065
TREML1	1.54957	0.000903124		KLHL22	1.74685	9.8e-11		RIPPLY3	-2.34013	8.97e-05
BMI1	1.54949	0.00647843		LINC01361	1.74603	0.0097064		OPCML	-2.34047	7.86e-05
JDP2	1.54931	3.15e-08		IGF2R	1.74533	1.4e-13		SFRP5	-2.34098	0.00124177
KCNMB1	1.54846	8.45e-07		SH3TC1	1.74495	0.000863793		LOC107986215	-2.34267	0.000739372
APOL2	1.54786	3.15e-10		SSH3	1.7442	4.2e-11		CACNA1A	-2.34363	4.31e-10
PDZD7	1.54782	7.09e-05		SOGA1	1.74414	9.08e-13		HECW2	-2.3443	3.09e-07
BCL9L	1.54751	2.07e-13		SH3TC2	1.74348	2.88e-08		ADAMTS3	-2.34449	1.26e-05
LNCTAM34A	1.54749	0.00136635		TANC2	1.74348	4.54e-11		KDR	-2.3483	1.46e-12
TRIM8	1.54695	1.88e-10		TRNI	1.74008	0.000128003		SLC35F1	-2.35877	1.93e-05
LOC107984974	1.54675	0.000284879		SLC28A3	1.73999	0.0021926		WNT2B	-2.35915	1.88e-05
CHMP4C	1.54644	4.98e-08		RPS18P9	1.73744	0.00354255		JAG2	-2.35995	9.57e-10
PARVG	1.54592	0.000746202		ZNF343	1.73733	3.2e-05		ASB2	-2.3607	2.19e-07
PKP2	1.54587	1.34e-09		CCDC28A	1.73634	1.6e-08		SLC8A1	-2.36242	4.25e-05
NPAS4	1.54583	6.6e-05		LMO1	1.73625	6.34e-07		SSPN	-2.36381	0.00290686
CFL2	1.54443	6.77e-08		C20orf194	1.73565	3.64e-12		LRRC52-AS1	-2.36537	0.00511243
MALT1	1.54408	1.33e-10		SPATC1L	1.73535	1.53e-07		SEZ6	-2.36927	1.02e-05
DKK3	1.54388	1.27e-09		IFNGR1	1.73487	4.85e-12		PRAP1	-2.37207	0.00152855
B3GNT7	1.54386	1.73e-10		SLC22A4	1.73405	0.00115243		GAD2	-2.3721	2.53e-10
GRHL2	1.54372	7.34e-10		IL2RB	1.73382	3.38e-11		GRIK5	-2.37376	3.49e-08
BCL7C	1.54351	2.67e-09		C11orf80	1.73367	5.99e-10		CATSPERG	-2.37585	0.000246368
TAB2	1.54294	8.63e-12		PTPRJ	1.73366	1.23e-10		KHDC1L	-2.3774	3.57e-05
SEMA4F	1.54273	0.000123301		HPGD	1.73343	5.87e-10		SLC38A3	-2.3774	6.37e-05
FAM219A	1.54132	6.04e-11		PLAAT4	1.73303	0.000105532		C2CD4D-AS1	-2.37777	0.00651522
KCNS1	1.5412	0.00037038		SLC9A7	1.73172	1.12e-12		GLIS1	-2.3779	0.000809443
PRTG	1.54061	7.04e-07		PDGFRB	1.73155	2.79e-13		BEAN1	-2.37856	0.00224907
TCP11L1	1.5405	3.24e-09		MOB3A	1.73087	1.33e-10		LOC105374339	-2.37877	1.57e-08
ROR1	1.54022	4.44e-12		MCM9	1.73002	1.34e-08		MOV10L1	-2.37883	0.00182736
FAM76B	1.54002	8.99e-07		CFL2	1.72976	1.11e-09		LOC107986838	-2.37904	0.00387367
TMEM132A	1.53955	3.55e-11		CACNB3	1.72974	1.51e-07		C2orf72	-2.38021	0.000256613
WWOX	1.53902	7.68e-06		LINC02463	1.72962	0.00628611		RFX2	-2.38053	0.00224084
ABR	1.5389	1.02e-10		TP53INP1	1.72836	3.12e-10		SLC27A2	-2.38135	0.00170851
LRP5	1.53869	2.83e-12		GJA5	1.72685	2.3e-10		ECHDC2	-2.38407	1.51e-06
ITGA5	1.53855	1.99e-10		DUSP10	1.72608	1.88e-09		FBN3	-2.38669	4.78e-10
SBF2	1.53839	4.09e-09		PRTG	1.72605	1.43e-08		AFF3	-2.39138	1.28e-06
RAB38	1.53837	7.33e-07		PINCR	1.72587	0.000225939		LOC105378859	-2.39233	0.000846308
MGAM	1.53817	1.9e-08		RAB3IP	1.7253	1.2e-14		ABCB6	-2.39306	5.53e-06
LONRF3	1.53794	0.00122307		LAMP3	1.7252	0.000475151		LBX1-AS1	-2.39372	4.03e-05
NOTCH2NLR	1.53671	0.00759962		HIVEP3	1.72493	1.33e-10		HS3ST1	-2.39407	0.0023643
C11orf68	1.53608	3.66e-09		SIAE	1.72477	6.18e-13		BCL6B	-2.39535	0.000850756
CLTRN	1.53569	0.000259449		LOC112267932	1.72385	0.00932195		COL24A1	-2.39552	4.52e-05
ARHGEF2	1.53547	8.18e-12		NOTCH2NLC	1.72339	0.0028821		XKR4	-2.39555	0.00429151
SDC4	1.53545	4.08e-11		RP2	1.72301	9.97e-13		CAMK2N1	-2.39666	2.81e-09
KMT2A	1.53498	4.24e-08		ABR	1.72295	1.16e-12		CCND2	-2.3988	6.09e-17
ELOVL1	1.53459	1.07e-11		ARHGAP42	1.72275	2.94e-10		MYO15B	-2.40321	0.000519588
WDR63	1.53442	0.000565628		IL1R1	1.72234	0.00049881		NIPAL4	-2.40342	6.25e-07
BIN1	1.53406	8.2e-11		SERTAD2	1.7223	3.99e-11		MIAT	-2.4035	2.55e-07
CDHR3	1.53391	0.00295035		TMEM158	1.72189	8.39e-09		TFEC	-2.40492	1.63e-05
MIR205HG	1.53377	5.56e-10		GSAP	1.72023	0.000941655		MFSD6	-2.40951	1.31e-08
SESN3	1.53362	1.17e-06		LGR6	1.72022	0.000103611		MIR9-3HG	-2.41156	0.0077188
ADAMTS19	1.53241	0.000738047		TNFAIP8	1.71931	1.53e-08		CYGB	-2.4132	7.47e-12
CTIF	1.53179	2.76e-10		SP110	1.71912	4.25e-08		JPH3	-2.41464	1.95e-08
GRAMD4	1.53177	3.09e-07		FBXO2	1.71899	7.57e-12		FBXO41	-2.41681	8.69e-08
L1CAM	1.53155	1.25e-11		DLGAP4	1.71884	4.54e-13		RNF157-AS1	-2.42133	0.00255889
GALNT10	1.53066	1.43e-11		CHKA	1.71881	3.83e-14		OR3A1	-2.42166	0.00170022
FGGY	1.53029	2.43e-05		KCNAB1	1.71856	1.04e-05		GMPR	-2.42237	5.3e-10
EP400	1.53007	2.33e-12		PDZD7	1.71851	3.74e-06		CCDC3	-2.42455	3.17e-05
KDM4D	1.52987	0.00202407		TMBIM1	1.71765	5.21e-10		PAPPA2	-2.42457	5.38e-06
LOC101929748	1.52976	0.00524538		EPHX4	1.71757	5.1e-07		NCKAP1L	-2.42534	2.37e-05
ANXA11	1.52903	1.32e-11		RIT1	1.71698	3.86e-10		SQOR	-2.42647	0.000890063
FLAD1	1.52887	3.92e-11		POLD4	1.71671	2.84e-08		NECTIN4	-2.43008	3.28e-08
HABP4	1.5288	1.91e-06		PHACTR2	1.71669	1.96e-12		EVI5L	-2.43065	1.47e-09
ERMP1	1.52869	7.99e-10		PCF11-AS1	1.71649	9.83e-05		PIK3R5	-2.431	2.83e-08
PTPRU	1.52775	3.06e-11		MICALL1	1.71589	4.34e-13		PTGIS	-2.43112	3.12e-10
LRRC2	1.5275	0.00235304		SEMA4F	1.71582	6.72e-06		SLC66A3	-2.4316	1.03e-11
DZIP1L	1.52732	5.37e-07		PACS1	1.71496	1.07e-14		LOC105373156	-2.4322	0.000413938
TCHP	1.52718	3.01e-11		CARD10	1.71478	3.08e-12		KRBA2	-2.43624	0.000405608
MLKL	1.52702	2.62e-07		MPP5	1.71465	6.26e-12		LINC00693	-2.43691	0.00258539
QKI	1.52657	1.99e-10		ARHGAP5-AS1	1.71418	0.000263243		SEZ6L	-2.44177	0.000190357
ANO2	1.52568	1.66e-07		KDM4D	1.71402	0.000170226		APLP1	-2.44229	3.5e-09
GRHL3	1.52563	9.36e-09		LOC107986649	1.71336	0.000749636		GHRL	-2.44452	0.00229675
LYPD6	1.52504	0.00014372		SLC38A6	1.71298	9.76e-05		LIMS2	-2.44473	7.72e-10
DOCK9	1.52465	8.69e-08		CORO6	1.71275	2.49e-09		PCDHB3	-2.44473	3.86e-06
ZMAT3	1.52451	2.02e-10		KCNS1	1.71253	2.57e-05		HUS1	-2.44768	3.61e-14
NPAT	1.52382	1.35e-08		SPIN2A	1.71245	0.00210189		LOC107986959	-2.4533	0.00116004
MPC1	1.52314	1.29e-07		ERMP1	1.71238	9.2e-12		PNOC	-2.45586	0.00596929
FEZ1	1.52262	0.000204781		PPP1R18	1.71144	1.72e-13		IL37	-2.46164	0.0022623
PEAK1	1.5224	2.22e-07		MOB3C	1.71142	4.52e-09		LOC105374378	-2.46192	0.00182408
MAP3K4	1.52233	4.96e-12		VPS50	1.71122	6.35e-11		SORBS2	-2.4628	1.19e-08
ACP2	1.52211	1.93e-09		TPT1-AS1	1.71099	0.000104492		TGM5	-2.46444	0.000928785
SLC3A2	1.52206	1.89e-13		KRT8	1.71063	2.96e-12		CH25H	-2.46493	0.000178216
GABRP	1.52188	0.00052428		RWDD2B	1.71043	0.00326201		GRAP2	-2.46722	0.000873211
VPS50	1.52174	6.04e-09		RARB	1.71041	4.64e-06		LINC01181	-2.46819	0.00171682
COTL1	1.52131	1.23e-11		ASIC1	1.71006	0.000419144		ST8SIA1	-2.46999	0.00148204
PPP1R14B	1.52072	1.16e-10		NLRP1	1.70994	2.28e-05		CEROX1	-2.47095	1.07e-05
ASIC1	1.52029	0.00439884		P2RX4	1.70957	3.16e-07		LOC107987166	-2.47214	0.0014215
EOGT	1.51989	1.35e-10		SRSF12	1.70952	3.32e-08		GPR132	-2.47347	0.000393073
MAFF	1.51933	1.17e-08		PCAT6	1.70806	0.00222228		CORO1A	-2.474	1.46e-06
FIGN	1.51909	5.56e-08		SGPP1	1.70734	7.04e-08		JAK3	-2.47404	1.95e-05
SERTAD2	1.519	5.1e-09		BTN2A2	1.70605	1.16e-06		KLRB1	-2.47617	0.00171587
NUP43	1.51829	1.12e-11		FBXO3	1.70602	2.81e-11		GPR137B	-2.4793	1.44e-07
IGSF3	1.51827	2.42e-12		PRXL2C	1.70577	3.57e-07		PTGER4	-2.48403	0.000471581
TACC1	1.5175	1.14e-10		GCNT1	1.70561	3.38e-07		FCRLB	-2.48498	0.00145228
B3GALNT1	1.51719	4.67e-07		CTB-1I21.1	1.70538	0.00272032		KLHDC8A	-2.48725	7.57e-08
GGT8P	1.51701	0.00706181		LOC101926969	1.70493	0.000761173		SLIT2	-2.49244	7.05e-06
LOC101927012	1.517	0.00880717		NFIL3	1.70461	5.09e-07		TREML2	-2.4951	0.00277745
TSPAN5	1.51697	2.13e-05		GSN	1.70363	1.49e-10		ADAMTS9	-2.49611	2.46e-16
S100Z	1.51667	0.000588248		APH1B	1.7022	4.32e-05		C1S	-2.4999	1.05e-11
TXNRD3	1.51636	0.000483024		F2RL1	1.70132	1.43e-13		KLF2	-2.50018	5.27e-05
KLHL22	1.5162	1.95e-08		C16orf89	1.70087	8.15e-06		ALPP	-2.50268	5.51e-09
NACC2	1.51617	8.58e-11		FDXR	1.70069	1.69e-12		MYBPC3	-2.50287	0.000762285
PKD1L2	1.5157	0.000550937		FRMD8	1.7005	1.52e-11		MAP3K7CL	-2.50308	0.000101257
LHX4	1.51535	4.68e-05		ARHGAP24	1.70031	0.000236209		MAFIP	-2.50486	0.000225231
TLL2	1.51527	3.9e-08		SQSTM1	1.69992	1.62e-13		MNX1	-2.50549	0.00143266
STX2	1.51447	8.64e-11		PAQR7	1.69964	7e-10		RADX	-2.51118	6.41e-09
DCAKD	1.51432	1e-10		NFASC	1.69956	4.16e-07		EPHB2	-2.5112	1.45e-14
DENND5A	1.51408	3.11e-12		SMIM3	1.69943	3.05e-07		LINC02266	-2.51404	0.000137058
LATS1	1.51396	3.73e-09		ST6GALNAC3	1.69922	1.1e-07		SFTA1P	-2.51635	5.77e-08
LOC284454	1.51386	1.23e-05		SETD7	1.69808	3.54e-12		MGARP	-2.51836	0.00110505
DOCK7	1.51352	5.95e-12		CLTRN	1.698	1.83e-05		ALOX12B	-2.51991	0.00409945
C20orf194	1.51317	7.68e-10		HSD17B14	1.69794	0.00103727		SDK1	-2.52286	0.000329331
TENM3-AS1	1.51249	1.81e-08		MED17	1.69781	3.65e-11		PALM	-2.52733	3.2e-08
C1orf61	1.51226	0.000359792		CRHBP	1.6978	0.0088562		LINC00672	-2.53025	2.47e-08
DDHD2	1.51222	4.1e-09		ARHGAP10	1.69761	4.65e-10		UNC5A	-2.53036	1.43e-06
LNPEP	1.512	2.14e-07		PLEKHG4	1.69757	3.59e-06		CCDC151	-2.53068	9.69e-06
FZD4	1.51175	6.26e-08		FHL2	1.69675	6.07e-11		MRC2	-2.53398	1.56e-12
SLC39A13	1.51102	1.4e-08		TWSG1	1.69653	2.84e-07		DNAAF3	-2.53574	0.00097054
PEX1	1.5108	2.62e-13		ZDHHC24	1.69598	2.6e-08		ZNF879	-2.53591	3.03e-10
ALKBH8	1.51076	1.16e-06		FLJ46906	1.69524	0.00113466		TMEM88	-2.54058	0.000363858
MAP3K15	1.51074	2.33e-08		LOC105369618	1.69498	0.000362542		ZNF534	-2.55175	0.000114603
GRIP1	1.51039	1.24e-09		PLXNA3	1.69441	1.11e-09		TMEM130	-2.55219	0.000189115
THBS3	1.5103	6.51e-05		LNPEP	1.69379	3.33e-09		NPAS2	-2.5531	0.00442001
MFSD12	1.50995	2.41e-11		HTR7P1	1.69354	1.11e-10		SCN9A	-2.55459	0.000192905
FRS2	1.5099	4.34e-10		NTRK2	1.69343	0.00442584		TEX13D	-2.55555	0.000265378
RBM48	1.50904	5.4e-12		HS1BP3	1.69289	1.43e-10		ITM2A	-2.55753	7.38e-10
ST6GALNAC3	1.50902	5.61e-06		ZCCHC2	1.69275	2.34e-10		IL24	-2.55835	5.32e-09
TMSB4X	1.50851	1.39e-10		CGN	1.69257	5.22e-14		NOVA1	-2.55952	7.88e-05
TMC1	1.5085	1.23e-05		ANKIB1	1.69245	4.26e-15		ALX4	-2.56151	6.73e-07
SYNGR1	1.50829	3.55e-08		PLXNB3	1.69244	8.83e-05		LOC105376987	-2.56184	0.00736718
MACROH2A2	1.5081	2.12e-05		LNCTAM34A	1.69243	0.000181921		DDC	-2.56501	0.00153172
COL17A1	1.5078	8.72e-09		WIPF1	1.69211	3.14e-10		UNC79	-2.56517	4.12e-09
KSR1	1.50752	5.35e-12		CDHR3	1.69174	0.000382956		LOC107985216	-2.56591	4.14e-06
ROBO1	1.50748	1.81e-10		TSPAN2	1.69171	0.00907801		SLC66A2	-2.5665	1.99e-09
CREB3	1.50731	7.36e-12		S100Z	1.69098	3.8e-05		SLC16A9	-2.57054	1.51e-10
HSPB8	1.50714	2.01e-09		COL1A2	1.6909	6.89e-15		ZNF662	-2.57176	0.000157379
ECE1	1.50694	1.87e-12		GPC4	1.68975	1.24e-14		IGFL4	-2.57192	0.00277539
KLF7	1.50684	2.06e-11		GRHL3	1.6893	1.73e-10		GPRIN1	-2.57212	1.38e-08
CSRNP1	1.50655	1.26e-10		DDHD2	1.6891	5e-11		FGFRL1	-2.57365	7.32e-14
NADSYN1	1.50591	3.5e-10		TMOD2	1.6891	0.00020456		PDE12	-2.57603	1.22e-05
RAPGEF3	1.50555	3.21e-07		KIAA1217	1.68908	1.24e-14		SRPX	-2.57723	3.89e-15
MGAT4B	1.50526	2.23e-09		DENND1A	1.68894	4.79e-09		ZSCAN1	-2.57957	0.000183659
EPAS1	1.50488	1.2e-11		DISP2	1.68852	0.00364854		CACNA1H	-2.5799	2.02e-14
TMEM45A	1.50478	3.78e-05		EPM2A	1.68782	1.29e-05		TMPRSS2	-2.58044	6.04e-08
PROS1	1.50468	0.00234494		DPEP3	1.68758	0.0066793		HNF4G	-2.58067	2.41e-07
ADAM9	1.50416	5.56e-11		BCAS4	1.68586	1.76e-08		CEMIP	-2.58181	0.000494702
SIM2	1.50395	1.2e-07		IFIT5	1.68488	2.89e-08		TMEM121	-2.58256	0.00159163
SLC7A7	1.50388	1.29e-06		SOD3	1.68475	1.34e-06		ZSWIM5	-2.58257	4.17e-05
DENND3	1.5038	3.72e-07		GNRH2	1.6847	0.000735763		LOC105369306	-2.58544	0.00315463
PKIB	1.50363	4.46e-09		ZSWIM9	1.68466	1.39e-06		XIRP1	-2.58593	4.33e-06
CRACR2A	1.50358	3.35e-06		P4HA2	1.68372	3.16e-11		ARHGAP24	-2.59024	1.99e-07
ZUP1	1.50356	2.39e-09		PIK3IP1	1.6836	0.00315531		PPP4R3C	-2.59297	0.00292274
F2RL1	1.50275	2.44e-11		TMSB4XP4	1.6828	0.00425566		PANX2	-2.59429	1.89e-09
POLD4	1.50169	2.68e-06		TSPAN5	1.68266	8.22e-07		CD248	-2.59975	2.06e-10
HACD2	1.50074	1.95e-09		RASSF5	1.6825	0.000501914		LOC101927811	-2.60335	1.01e-05
SERTAD4	1.50059	1.54e-08		MIEF2	1.68239	4.07e-08		POU4F3	-2.60391	0.00157937
BEND7	1.50008	1.53e-06		COL4A1	1.68238	1.65e-12		ACKR3	-2.60521	2.77e-05
H3-3A	-1.50028	0.000324887		FAM95C	1.68185	4.26e-05		PRR16	-2.60817	6.36e-06
FBXL21P	-1.50207	0.0091536		UEVLD	1.68168	8e-10		STX1B	-2.61259	4.03e-09
ZNF281	-1.50276	1.18e-11		NBPF26	1.6811	8.23e-05		DPF1	-2.6151	4.38e-13
H2BC12	-1.50306	1.97e-08		TRNQ	1.68072	0.000732596		CCDC184	-2.61513	0.0039557
EPHA4	-1.50314	7.76e-06		CAPN14	1.67975	0.00224247		FOXD1	-2.61895	2e-13
TDGF1	-1.50319	7.11e-10		ACE2	1.67922	0.000362627		GDNF	-2.61991	2.5e-05
MMP17	-1.50336	0.000399837		TACC1	1.67904	1.72e-12		ZAR1	-2.6211	0.000436009
ZDHHC15	-1.50348	1.24e-05		SHROOM1	1.67869	2.83e-08		FOXD3-AS1	-2.6254	9.37e-13
ZSWIM3	-1.50494	0.000164992		SMPX	1.67863	0.00139794		OPRK1	-2.62952	0.00238991
LOC107984257	-1.5054	0.00466553		TTC38	1.67798	1.56e-06		ATP8A1	-2.63122	6.18e-05
SIX2	-1.50657	4.98e-08		WNT2B	1.67797	0.00250125		MUC19	-2.63187	5.6e-10
MAPK12	-1.5082	2.8e-08		USP32P3	1.67767	0.00220576		TTYH2	-2.63238	2.86e-06
SCG3	-1.50838	2.39e-09		IL10RB	1.67731	7.73e-07		LOC105369634	-2.63271	0.000670989
TESC	-1.50887	0.000223347		SIL1	1.67728	2.08e-08		TNNT1	-2.63379	2.49e-14
SLC12A8	-1.50902	0.00245717		MIR3659HG	1.67683	0.00336883		SLC25A21-AS1	-2.63415	0.00277936
CASC9	-1.50938	0.000134463		NOTCH2NLR	1.67674	0.00155489		NFATC4	-2.63886	1.31e-10
NUDT1	-1.51107	2.37e-07		SKAP2	1.67621	1.65e-07		NR2F2	-2.64024	0.000134388
LOC440173	-1.51112	0.0050558		RALB	1.67595	1.25e-11		GABRB2	-2.6418	0.00233622
HEY1	-1.51139	0.00594654		MTURN	1.67457	7.92e-07		MIPOL1	-2.64233	0.000530026
NRBP2	-1.51199	5.24e-09		AVEN	1.67398	1.55e-07		FBLN5	-2.64446	4.5e-08
ZBTB3	-1.51299	5.12e-06		KRT8P39	1.6736	0.00953499		TSKS	-2.64862	0.000492084
ZDHHC23	-1.5131	1.38e-07		CDX1	1.67258	3.64e-09		ANKRD20A5P	-2.65122	0.00337952
LOC105377101	-1.51399	0.00709212		PTGR1	1.67169	1.62e-11		CRYGB	-2.65331	0.00083199
LOC105375156	-1.51482	0.00941732		ANO6	1.67167	7.8e-14		ADAMTSL5	-2.65339	8.03e-05
ASPHD1	-1.51496	0.000389065		ARSI	1.67122	4.02e-10		CHODL	-2.65405	5.64e-07
PNMA8B	-1.51546	0.00235304		HINT3	1.67097	6.45e-08		SERPINI1	-2.65482	4.04e-05
CSMD2	-1.51553	5.1e-05		RNF103	1.67087	2.56e-08		CRYGD	-2.65547	0.00259945
H2BC11	-1.51604	0.0027744		FCHSD2	1.6707	1.35e-11		CENPVL3	-2.65805	2.73e-05
SH3BP1	-1.51653	1.08e-11		COL18A1	1.67063	3.5e-12		NUDT10	-2.65836	3.27e-09
HTATSF1P2	-1.51655	0.00354249		NADSYN1	1.67009	4.81e-12		DSCAML1	-2.6601	2.49e-05
SRSF11P1	-1.5166	5.39e-06		CLIP1	1.67006	1.09e-12		EN1	-2.66117	3.65e-07
DGKQ	-1.51705	1.15e-06		CUEDC2	1.66993	3.9e-07		KCNMA1	-2.66129	1.02e-09
LRRN4	-1.51738	0.000509167		SLC25A45	1.6699	0.000467436		PNMA2	-2.66239	1e-06
EPOR	-1.51756	0.00393825		LIF	1.66961	4.7e-11		FUT9	-2.66363	0.000201729
INSYN1	-1.51815	0.0019301		ASS1	1.66901	1.19e-07		KCNH8	-2.66385	2.87e-05
LOC105379362	-1.51853	9.11e-06		TPH1	1.66885	0.00535814		LINC02593	-2.66493	0.00815378
GSTM2	-1.51854	0.00243838		TANGO2	1.6684	5.5e-08		TEX13B	-2.66524	0.000155777
GAU1	-1.51934	1.13e-07		ZNF518B	1.66818	4.27e-09		HNRNPCL1	-2.66756	0.00329185
MCCC2	-1.51943	3.49e-11		KLHDC7A	1.66814	2.46e-07		HS3ST3A1	-2.66774	8.82e-08
CHORDC1	-1.52155	5.75e-09		STON2	1.66757	3.45e-09		PCDH9	-2.67345	8.89e-06
CHML	-1.52324	3.94e-07		SLC2A3	1.66722	6.81e-14		GFRA2	-2.67422	0.00467789
ZNF737	-1.52334	1.17e-08		PFKFB3	1.66675	3.59e-12		GALR2	-2.67545	1.05e-05
ZNF283	-1.52358	1.88e-07		TNNC1	1.66672	0.00140116		MAGI2	-2.68378	3.17e-13
CHMP1B2P	-1.52366	0.000368401		LOC102606465	1.66661	0.000636821		SLC5A7	-2.68508	0.00217308
ERF	-1.52431	1.57e-11		GNA14	1.66644	0.00869249		CLCA2	-2.68649	7.37e-10
KCTD7	-1.52479	2.52e-09		CSAD	1.66521	2.7e-05		EDN1	-2.68739	5.32e-06
NAT1	-1.52534	0.00517643		HEXB	1.6649	1.6e-13		VENTX	-2.69135	1.16e-13
ZNF433-AS1	-1.52739	0.000311224		IMMP2L	1.66461	0.00056944		TAFA2	-2.69346	3.08e-05
PCMTD2	-1.52754	1.34e-09		LOC100233156	1.66436	3.57e-05		ALG1L5P	-2.69411	0.000765129
LOC105374997	-1.52804	0.00809869		NFATC1	1.66299	1.26e-10		EYA2	-2.69625	0.00904239
ELOVL4	-1.52848	1.17e-08		FAM219A	1.66223	2.54e-12		NIBAN1	-2.69888	9.73e-16
FAM167A	-1.52881	0.00587085		NBPF15	1.66049	9.94e-07		TMCC3	-2.69915	6.93e-05
SUCLA2	-1.52973	4.24e-11		PTPRU	1.65963	8.95e-13		CACNA1D	-2.70306	0.000173264
ZNF571-AS1	-1.53022	0.00445236		NKAPD1	1.65952	2.82e-11		ABCA3	-2.70405	2.44e-12
CNTLN	-1.53046	0.00435879		RNPEPL1	1.65929	6.96e-10		CSMD1	-2.71026	6.51e-08
ACHE	-1.53083	1.81e-08		PRELID2	1.65892	5.14e-07		PABPC5	-2.71223	6.46e-07
FZD8	-1.53171	0.00145035		GALNT10	1.65863	4.43e-13		WFDC10B	-2.71792	0.00201199
TIMP4	-1.53175	2.12e-11		CA14	1.65858	2.32e-07		C1RL	-2.71869	9.44e-06
ARMH4	-1.53208	4.66e-05		RGS3	1.65797	7.54e-11		NKX6-1	-2.71955	0.00100281
TMEM229A	-1.53215	0.00698502		TRIM54	1.65696	5.17e-07		NLRP1	-2.7209	4.49e-09
PHTF2	-1.53519	5.91e-07		TMEM87B	1.65682	8.56e-09		LOC105378963	-2.72165	3.58e-09
EGFL7	-1.53555	1.95e-07		FAT2	1.65651	7.35e-07		ADGRA2	-2.72285	1.76e-13
EMID1	-1.53577	0.00621806		DOCK9	1.65647	3.63e-09		SLC9A2	-2.72365	0.00037727
LOC283299	-1.53703	1.05e-06		ANXA11	1.65643	4.08e-13		SLC66A1L	-2.72427	3.03e-06
FAM227A	-1.53733	0.000843109		CALD1	1.65605	3.99e-12		MAL2	-2.72639	1.12e-10
CEBPZOS	-1.53748	5.31e-11		VASN	1.65605	4.91e-08		ITGA1	-2.72998	8.21e-13
EPB41L4A	-1.53927	0.000189939		RPL15P3	1.65592	0.000323957		SSC5D	-2.73057	7.19e-07
SKIL	-1.53987	1.04e-09		LOC100505498	1.65554	0.00666499		PTPRH	-2.7324	0.0017528
LOC105374197	-1.54038	0.00509559		TTC7A	1.65549	8.19e-11		ALOX5AP	-2.73716	8.29e-05
ANKLE1	-1.54138	0.000202615		OXER1	1.65542	0.000176643		PDE4C	-2.73892	3.91e-08
SLC4A8	-1.54173	7.38e-10		MAML2	1.65534	1.98e-05		TM4SF1	-2.73917	0.000284887
TP53I11	-1.54216	5e-11		LINC00941	1.65522	1.83e-13		LOC105374811	-2.74212	0.000276756
PWWP2A	-1.54279	5.69e-12		RBMS3	1.65343	0.00238417		LOC100420863	-2.74415	0.000137058
GLIDR	-1.54388	0.000835323		ITPRIPL2	1.65294	3.1e-12		PPP2R2B	-2.74547	0.000161796
LOC107984590	-1.54401	2e-05		SIRT2	1.65259	1.03e-08		GALNT12	-2.74815	2.6e-08
LPAR1	-1.54401	0.000153508		LOC105377067	1.65243	0.000131325		SLC49A3	-2.74995	0.000493922
ERO1B	-1.54422	0.00232688		TAP1	1.65199	3.51e-10		UNC5B	-2.75538	2.21e-17
CPEB3	-1.54437	0.00274106		MACROD1	1.65178	5.31e-06		ARID5B	-2.75911	2.24e-08
LENG9	-1.54631	0.00711756		SORCS2	1.65166	0.00096016		TEKT4P2	-2.76096	4.37e-05
TPRXL	-1.54726	0.000782602		MORC4	1.65156	1.61e-12		RHOXF1-AS1	-2.76147	1.14e-05
PLCD1	-1.54768	7.57e-07		AHRR	1.65077	0.00321082		CCDC92B	-2.76338	4.02e-06
PLEKHH3	-1.54814	4.26e-07		TMEM181	1.64981	4.24e-11		OR3A2	-2.76583	0.00280796
LBX1	-1.54818	0.0064128		ARID3A	1.64961	1.86e-14		FAM90A27P	-2.76684	0.00265773
BICDL1	-1.54873	7.54e-07		FGGY	1.6487	2.31e-06		NAT16	-2.77067	1.82e-06
LINC02617	-1.54943	4.02e-11		LOC283335	1.64794	0.00361954		APOB	-2.77457	2.91e-09
MAML3	-1.55006	1.45e-05		POU2F3	1.64786	4.94e-10		SCNN1B	-2.77666	1.71e-05
TMEM200A	-1.55032	0.00582685		PLS3	1.64736	3.12e-12		ANGPTL4	-2.77699	4.9e-06
LOC100996842	-1.55074	5.56e-05		CD22	1.64682	0.00410615		PLPPR3	-2.78544	9.87e-09
SMAGP	-1.55218	4.94e-10		RIN1	1.64658	1.08e-11		LOC112268271	-2.78768	9.28e-08
LOC100128398	-1.55236	6.38e-05		ADAP1	1.64614	0.00114895		ENTPD2	-2.78904	0.000367844
MCF2L	-1.55247	0.00019598		LOC105378756	1.64601	0.000725278		CRYAB	-2.79418	9.27e-05
TUBA3FP	-1.5531	0.00170703		BCL9L	1.64548	1.22e-14		TNXB	-2.7957	1.09e-06
PKDCC	-1.55361	5e-09		AKAP9	1.64543	2.58e-09		LNCOG	-2.79735	2.22e-07
PIPOX	-1.55364	1.72e-12		WFDC21P	1.64532	0.000464344		ZNF469	-2.79806	3.48e-06
SBK1	-1.55608	2.65e-10		CWF19L2	1.64397	1.28e-08		SLC24A3	-2.79983	1.77e-07
ADAMTS8	-1.55674	0.000993731		ANGPTL2	1.64352	7.66e-09		TMEM145	-2.79988	9.03e-05
LOC102723694	-1.55689	1.05e-05		HDAC9	1.64332	7.47e-09		SULT6B1	-2.80087	0.0001685
GABBR1	-1.55702	1.72e-09		PEAK1	1.64326	1.24e-08		BHMT	-2.80177	0.000146895
CEP135	-1.55764	7.62e-11		MAP1A	1.64258	3.18e-11		ALDH1L1	-2.8022	0.00188269
PRR19	-1.55768	0.00759577		FAM120B	1.64125	3.12e-11		AKR1E2	-2.80798	7.35e-07
HOMER2	-1.55787	0.00011232		SCARB2	1.64104	1.11e-11		IRX4	-2.8087	9.95e-10
MIR17HG	-1.55798	2.44e-06		IDS2	1.64102	0.000568412		LINC01173	-2.81095	0.000150797
ZBTB41	-1.55814	1.86e-05		NT5DC1	1.64096	2.1e-11		CXCR2	-2.81203	1.57e-06
TTC39B	-1.55852	6.12e-07		ANKLE2	1.64081	3.2e-13		LOC646029	-2.8159	5.8e-05
FAM124A	-1.55854	2.51e-08		ZNF823	1.64052	9.34e-08		LOC100505501	-2.81628	0.00215533
ZNF34	-1.55872	0.00044012		MEIS2	1.6405	0.000463653		TLE5	-2.81998	1.32e-14
GAREM2	-1.55878	6.81e-06		ASXL1	1.6404	1.01e-13		LOC105377375	-2.8205	1.41e-08
RNF227	-1.55937	0.000878763		CD151	1.64026	2.06e-10		DCHS1	-2.82287	2.6e-11
GRK3	-1.5594	5.07e-10		ANO2	1.63985	1.05e-08		SERPINB7	-2.82288	3.16e-06
RAB40B	-1.56096	0.000149937		TRPV3	1.63932	0.00389611		PWWP3B	-2.82625	0.000184884
ZNF69	-1.56103	4.19e-05		NCS1	1.6389	1.2e-11		RPH3AL	-2.82823	0.00305047
SPOCK2	-1.56106	4.19e-05		TP53I3	1.63796	2.93e-10		HOPX	-2.83189	4.98e-05
MPZ	-1.56107	0.00249842		DAPK3	1.6378	2.72e-11		TENM1	-2.83702	1.58e-08
LOC441666	-1.56187	9.39e-08		LOC101929748	1.63745	0.00135826		LRRN4	-2.8371	2.55e-09
CDCA7L	-1.56259	1.73e-12		ANKRD18A	1.63736	1.64e-06		TICAM1	-2.84145	0.00222348
LOC101927752	-1.56326	0.00137107		TCN2	1.63676	1.5e-10		SLC5A5	-2.84233	1.62e-05
ADRA2C	-1.56354	3.5e-06		RHBDF2	1.6366	3.44e-10		TMEM38A	-2.8434	2.35e-05
LOC102724788	-1.5639	2.06e-07		SIK1B	1.63639	0.00161897		MAPK10	-2.84644	1.19e-06
SLC25A16	-1.56441	4.3e-10		CCDC28A-AS1	1.63593	0.00255165		MIG7	-2.84653	0.000478311
A2ML1	-1.56441	3.04e-07		WSCD1	1.63578	1.47e-10		DGKB	-2.84962	0.00112747
B3GALT5-AS1	-1.56522	4.8e-05		SLC25A18	1.63568	2.71e-05		PPFIA3	-2.85017	1.03e-06
SLC66A3	-1.56558	4.56e-07		SH3BGRL2	1.63548	2.34e-10		HTRA1	-2.85301	6.12e-07
PALM3	-1.56568	8.85e-08		CRIM1-DT	1.63467	6.6e-05		ADAMTS14	-2.85833	3.36e-05
SDHAF4	-1.56613	0.000311177		DQX1	1.63429	0.00205855		EGFLAM	-2.85865	6.74e-07
FBP1	-1.56656	0.000504334		NENF	1.63427	2.54e-05		GJA3	-2.85895	2.97e-05
SLC22A31	-1.56778	0.00172639		IFI6	1.63351	1.06e-08		CYP26A1	-2.85898	3.25e-05
DYRK3	-1.56787	0.000585886		PHYH	1.63309	6.79e-07		PDGFRA	-2.85959	6.65e-06
GRM2	-1.56897	0.00808355		RFK	1.63252	9.12e-07		MGLL	-2.8601	1.23e-06
AHSA2P	-1.56905	8.2e-07		MAFF	1.63204	6.06e-10		LOC102724621	-2.86336	7.95e-05
HSD11B2	-1.56986	1.4e-05		DHRS1	1.6318	4.12e-07		SIGLEC11	-2.86527	0.00071559
MMP25	-1.56999	4.81e-06		SNORA33	1.63171	0.00395334		NRG3	-2.86545	2.21e-05
LOC100287015	-1.57057	0.000564749		ATP1A2	1.63152	8.33e-09		LOC105377635	-2.86556	0.000241159
ZNF582-AS1	-1.5707	0.00161287		SLC46A1	1.63145	1.19e-11		LOC105370767	-2.86595	4.59e-05
LOC105371036	-1.57091	0.00341812		SERPINB6	1.63047	1.15e-11		DKK2	-2.86767	0.000777305
COL21A1	-1.57142	2.1e-05		SLC1A4	1.63034	8.13e-10		CPNE4	-2.87099	0.000543242
USP44	-1.57175	7.81e-09		LOC729603	1.63019	0.00404364		ADAM12	-2.87107	0.000291693
SMTNL2	-1.5728	0.000740868		RTN4	1.6295	3.78e-13		PSMD5	-2.8739	0.000850078
LOC202181	-1.57348	0.00950009		CACNA1C	1.6291	1.31e-05		ZNF257	-2.87479	3.12e-11
ZSCAN10	-1.574	7.58e-13		LOC107986871	1.62904	0.00746678		NTN4	-2.87862	2.07e-09
SALL2	-1.57664	2.52e-12		LIMS2	1.62813	4.51e-06		SCNN1G	-2.88358	0.000122086
FAM131B	-1.57694	7.82e-06		FBXO6	1.62813	0.00105082		CYBB	-2.88456	0.00123461
LOC400499	-1.57861	1.84e-07		GADD45B	1.62811	1.39e-12		HR	-2.88949	5.92e-07
PHACTR1	-1.57916	1.07e-07		CRYBG3	1.62785	1.53e-08		EGFL6	-2.89211	2.94e-05
NANOGP8	-1.5808	1.22e-10		TRAF3	1.62707	4.86e-11		LOC105370092	-2.89232	0.000737057
EGFLAM	-1.58149	0.00536139		TBX22	1.62707	0.00026135		INHBB	-2.89525	0.000801653
PCDH12	-1.58221	0.00614655		C12orf75	1.62703	8.52e-09		CLDN9	-2.89532	0.000551915
RBP7	-1.58241	0.00196384		MBNL1	1.6261	3.16e-08		HSD17B8	-2.89551	0.000258243
KCNK5	-1.58315	2.23e-08		CHI3L2	1.62604	0.0042871		SDR42E1	-2.89585	0.000184112
ELMO3	-1.58457	0.000108159		TREML1	1.62591	0.000274577		TLCD3B	-2.90282	1.74e-09
LOC100126447	-1.58589	8.87e-10		LOC105372841	1.62535	0.0015022		SNTG2	-2.90327	0.00105082
NR6A1	-1.58628	2.51e-10		LOC101928096	1.62528	0.000772714		TMEM59L	-2.9033	2.08e-06
KCNG3	-1.58707	0.000995782		VASH1	1.6244	5.49e-06		RSPO1	-2.90545	0.000207321
ID4	-1.58769	4.18e-10		B3GALNT1	1.62358	3.59e-08		LPAL2	-2.9065	3.81e-05
TTC34	-1.58796	0.00980208		GINM1	1.62354	9.27e-11		BMPR1B	-2.91242	3.73e-05
RAB43P1	-1.58933	0.000389213		SDC4	1.62276	3.5e-12		ZNF483	-2.91248	5.55e-13
ZNF300P1	-1.59146	1.1e-06		ZC3H12B	1.62204	0.00172959		SYT13	-2.91873	6.91e-07
RENBP	-1.59305	7.81e-06		GBE1	1.62193	5.02e-12		CLEC7A	-2.91886	7.54e-08
LOC101927668	-1.59378	3.95e-10		CA13	1.62152	0.00211661		PTPRN	-2.92266	1.35e-14
ZNF665	-1.5952	0.00606971		KCNN4	1.62089	0.00771622		LOC105376689	-2.92394	0.00017476
VSIG10L	-1.59551	3.56e-05		MTHFD1L	1.62083	4.53e-12		ZNF862	-2.92552	6.55e-08
KCNA5	-1.59768	0.00026596		FIGN	1.62081	4.06e-09		CHST9	-2.92872	2.49e-07
ZCWPW1	-1.5977	0.00163773		ST7-AS1	1.62022	0.00478524		FBXL21P	-2.92933	2.51e-07
FAM71E1	-1.5978	0.00107147		MPZL3	1.62022	4.82e-07		SLC27A6	-2.93187	5.62e-06
LOC105373159	-1.59804	0.00799101		PRNP	1.62012	4.12e-13		TRIM49B	-2.93586	4.64e-05
TBC1D3F	-1.59834	0.00670794		OR51B4	1.61979	0.0086745		NEXMIF	-2.93924	8.67e-05
CAND2	-1.59903	5.2e-05		WHRN	1.61947	2.78e-07		BATF3	-2.93984	2.84e-07
TGFB3	-1.5992	2.93e-05		MYLK2	1.61884	0.00986515		ME3	-2.94109	2.07e-07
MST1R	-1.59923	0.00146416		KCTD20	1.61798	5.34e-13		CABP7	-2.94258	0.000154951
LOC105371453	-1.60045	0.000605097		DUXAP8	1.61762	2.25e-05		TRIM48	-2.94401	0.00125176
CHST4	-1.60232	0.000202615		DCUN1D5	1.61719	2.32e-12		PZP	-2.94656	0.00363445
MYD88	-1.60285	2.94e-07		PBXIP1	1.61683	6.82e-10		SPTBN4	-2.94969	0.000463693
CHST2	-1.60319	1.64e-11		UBC	1.61578	3.05e-11		VSIG2	-2.95013	0.000615695
LOC112268317	-1.60339	0.00236362		SCCPDH	1.6157	5.31e-09		ADGRG6	-2.9503	2e-10
LOC105372582	-1.6038	0.00375009		ADPRM	1.61542	2.85e-05		LOC105378453	-2.95087	0.00317098
BLACAT1	-1.60389	0.00421546		COMMD3	1.61535	0.00290456		SYNGR3	-2.95199	2.66e-09
ZNF273	-1.60423	2.75e-08		BEX1	1.61501	0.0019057		RBFOX1	-2.95635	4.03e-05
SNORD88B	-1.60438	0.00488882		IKBKE	1.61369	2.03e-09		LOC107985999	-2.96159	8.11e-06
CAMK2N2	-1.6044	0.00186102		MGAT4B	1.61365	1.1e-10		IL1RAPL1	-2.96697	0.000530834
SYNE4	-1.60449	0.00321892		BTBD10	1.61339	2.06e-13		LOC105369250	-2.97011	0.000309666
HAPLN4	-1.60481	0.000718792		PARP3	1.61312	7.01e-06		MXRA8	-2.97202	6.69e-08
HR	-1.6054	0.00423934		FEZ2	1.61256	1.15e-11		SEMA5B	-2.97565	2.34e-05
LEFTY2	-1.60578	3.64e-08		VWF	1.61238	2.02e-05		CARMIL3	-2.97751	0.00204406
LNCOG	-1.60629	0.00189241		ZSWIM8	1.61182	3.57e-11		TMEM88B	-2.97873	9.33e-05
CDK20	-1.6071	0.00208111		TMSB4X	1.61092	7.36e-12		MX1	-2.97967	7.51e-06
MYO7A	-1.60725	1.02e-06		LOC107985719	1.61026	0.00235603		ESR1	-2.97989	0.000111343
MAST3	-1.60872	2.07e-06		CCR7	1.61001	7.64e-06		SEMA5A	-2.98547	7.19e-05
EPHA1	-1.60878	5.18e-12		KLF12	1.60918	3.58e-07		CSPG5	-2.9862	2.67e-06
SOX13	-1.60909	1.32e-12		VCL	1.60849	6.4e-14		CMKLR1	-2.98855	5.86e-07
CCDC15-DT	-1.60938	0.00132617		LOC101927919	1.60741	0.00545371		SYBU	-2.98856	0.000214873
ZNF680	-1.60974	5.29e-07		RCN1P2	1.60718	8.92e-07		BAIAP3	-2.98909	1.76e-07
PLBD1	-1.61009	2.22e-13		DUSP1	1.60703	3.82e-08		NPNT	-2.9919	2.02e-05
ZNF682	-1.61009	1.68e-07		ZW10	1.60683	3.73e-12		PNMA5	-2.99332	0.000610755
VWA1	-1.61012	2.56e-09		LIMS1	1.6063	8.14e-09		CCNA1	-2.99644	5.57e-07
HELLS	-1.61023	8.02e-13		EVI5	1.60581	2.35e-09		TEX15	-2.99754	1.5e-11
ZNF415	-1.61033	1.11e-05		VMAC	1.60575	5.34e-05		HORMAD2-AS1	-3.00072	0.000709475
SLC52A1	-1.61188	0.000843109		HEBP2	1.60472	5.61e-12		F5	-3.0046	2.98e-07
NFIA	-1.61242	8.95e-05		KRCC1	1.60452	9.5e-07		PRLR	-3.00545	1.43e-05
TNFAIP8L1	-1.61253	1.31e-07		RAB38	1.60449	1.44e-07		DENND1C	-3.00683	8.92e-08
TCF7L1	-1.61293	3.37e-12		PPFIBP1	1.60413	1.09e-11		LINC00698	-3.00978	1.01e-09
FBXO36	-1.61402	4.41e-10		ETS2	1.60411	4.05e-10		DIRAS1	-3.0116	7.14e-07
ZNF253	-1.61477	3.5e-09		DZIP1L	1.60408	8.03e-08		HLA-F	-3.01334	0.00236326
EFNB3	-1.62038	1.43e-09		RNF141	1.60397	1.04e-09		PROS1	-3.0145	1.09e-08
NOTCH3	-1.62178	1.84e-11		LOC100506282	1.60372	0.00023065		DIO2	-3.0166	6.83e-06
PRODH	-1.62262	0.000323873		ST7	1.60368	2.32e-07		MED4-AS1	-3.02169	0.000974908
NANOG	-1.62397	4.93e-14		SLC66A1	1.60365	7.97e-11		CELF3	-3.03319	3.93e-05
NPAS1	-1.62486	0.00279046		MTMR9LP	1.60285	0.00265084		RBP7	-3.03331	4.57e-08
CEBPA-DT	-1.62501	0.00122733		STX2	1.60258	6.55e-12		TIGIT	-3.03788	0.000378995
CSRNP3	-1.62547	0.00019907		AK1	1.60243	1.18e-09		GRID1	-3.04153	0.00308558
PCED1B	-1.62689	1.67e-09		LOC115308161	1.60157	0.00970886		GPR176	-3.04328	3.28e-09
LRIF1	-1.62799	2.66e-11		LCA5	1.60099	6.5e-06		GPR155	-3.04513	4.28e-05
TRIM14	-1.62934	1.49e-11		C1orf198	1.60061	2.08e-12		MAFB	-3.04586	1.03e-10
AK4P1	-1.62954	0.00621591		SLIT3	1.60028	1.88e-05		NRG1	-3.04612	2.65e-10
EVX1	-1.63018	3.94e-06		PHLDB3	1.59984	8.17e-07		LOC105378061	-3.05181	5.1e-06
LAMA3	-1.63098	8.99e-06		ARHGEF3	1.59984	2.32e-07		ABCA12	-3.05353	1.87e-06
LOC101928279	-1.63167	0.00132624		BID	1.59979	1.63e-07		P2RX1	-3.0549	5.79e-05
CHN2	-1.63423	0.00375455		TNFRSF21	1.59976	6.55e-13		AIRE	-3.05548	5.05e-10
GUCY2C	-1.63423	9.99e-09		APOL3	1.59974	0.00322653		LOC105369791	-3.05655	2.77e-06
KLF13	-1.636	2.19e-10		RBM48	1.59967	3.42e-13		TSPAN7	-3.06165	4.98e-06
ADCY5	-1.6369	2.15e-06		EZR	1.59924	6.81e-13		GABRA3	-3.06435	8.07e-08
NMRAL1	-1.63709	1.04e-09		USP35	1.59894	3.07e-07		MAFA	-3.06686	2.16e-10
DLK1	-1.63758	0.00473454		COL4A6	1.59872	2.92e-10		EPHA7	-3.06771	1.46e-12
NAGS	-1.6378	0.00304733		PARD6A	1.59836	0.00585024		CPAMD8	-3.06887	2.25e-06
PDZRN3	-1.6379	2.71e-06		APOL2	1.59829	6.83e-11		GH2	-3.07307	0.000290686
KIF1A	-1.63795	2.82e-07		B3GLCT	1.59822	1.19e-06		SHFL	-3.08059	2.02e-10
AASS	-1.63804	7.28e-11		SYNDIG1	1.59794	0.00042684		SYT2	-3.08118	7.39e-12
MMRN2	-1.63893	6.29e-05		ATM	1.59792	1.36e-09		FAM238B	-3.08173	0.00107643
LINC00174	-1.63968	1.23e-05		PHLDB2	1.59703	5.42e-12		FOXJ1	-3.08969	4.78e-08
PNPLA3	-1.63979	1.56e-06		ID2	1.59694	1.57e-12		GSG1L	-3.08975	0.000111184
KCNA2	-1.63985	1.53e-06		UHRF2	1.59622	4.07e-09		CPA4	-3.09361	3.02e-10
SLC22A17	-1.64253	0.000463752		RCSD1	1.59612	0.00469356		B4GALNT2	-3.09781	0.000911458
CNFN	-1.64477	0.00251101		CYP2C8	1.59603	0.00531464		ATP8A2	-3.099	3.85e-06
PPM1N	-1.64632	2.19e-07		PPL	1.59594	1.51e-12		FRZB	-3.10546	0.000103385
DNAH2	-1.64732	0.00147384		HPCAL1	1.59587	7.09e-12		CTSO	-3.11709	1.01e-05
C1orf115	-1.6475	1.1e-07		NOTCH2	1.59522	1.93e-11		FGF4	-3.1264	2.25e-14
HOXD1	-1.64791	7.92e-05		RAP1B	1.595	7.94e-13		MYOSLID-AS1	-3.12859	0.000306274
HPN	-1.64891	0.000514704		PPP1R12A-AS1	1.59485	0.00163526		PLAC8	-3.1333	2.41e-06
RAD51C	-1.64943	9.95e-11		TMC1	1.59387	1.81e-06		PODN	-3.13817	0.000440408
ZNF850	-1.65147	7.17e-10		FNIP2	1.59384	1.28e-07		BDNF	-3.13851	1.62e-10
PGBD2	-1.6517	2.73e-06		FLAD1	1.59368	5.47e-12		FUT3	-3.14644	0.00160148
ABLIM2	-1.65179	0.00381607		GTF2H5	1.59329	3.51e-11		LINC02617	-3.14656	8.51e-18
TMEM232	-1.65241	1.3e-07		NKD1	1.59226	2.58e-11		LOC107984516	-3.15159	0.000194274
HLA-DRB1	-1.65262	4.92e-06		LINC01963	1.592	6.03e-07		ZSCAN4	-3.15859	4.55e-09
LOXHD1	-1.65325	1.77e-06		TGFBR3	1.59199	2.18e-09		EPHA10	-3.1622	0.00285531
[truncated: 2,618 more rows]
