# Supplementary material for: Reciprocal epigenetic remodeling controls testicular cancer hypersensitivity to hypomethylating agents and chemotherapy
Source: Mol Oncol. 2021 Sep 15;16(3):683–98. doi: 10.1002/1878-0261.13096 (PMC8807365; doi:10.1002/1878-0261.13096)
Supplement: Supplementary file 3 — Table S3. Top 50 positively and negatively enriched gene sets in 5‐aza resistant cells compared to parental cells by GSEA. [file MOL2-16-683-s001.xlsx]

## Sheet: Supplemental Table 3
Supplemental Table 3. Top 50 positively and negatively enriched gene sets in 5-aza resistant cells compared to parental cells by GSEA.
2102EP-AH1A5					2102EP-AH2A2					2102EP-AH2B9
NAME	NES	NOM p-val	FDR q-val		NAME	NES	NOM p-val	FDR q-val		NAME	NES	NOM p-val	FDR q-val
RICKMAN_HEAD_AND_NECK_CANCER_C	-1.93705	0	0		MIKKELSEN_MEF_HCP_WITH_H3K27ME3	-2.10402	0	0		MIKKELSEN_MEF_HCP_WITH_H3K27ME3	-2.18179	0	0
MATZUK_SPERMATOGONIA	-1.85001	0	0.000272986		MIKKELSEN_MCV6_HCP_WITH_H3K27ME3	-2.01894	0	0		MIKKELSEN_MCV6_HCP_WITH_H3K27ME3	-2.16066	0	0
MIKKELSEN_MCV6_HCP_WITH_H3K27ME3	-1.84044	0	0.000367386		KORKOLA_CORRELATED_WITH_POU5F1	-1.95038	0	0.000502982		KORKOLA_CORRELATED_WITH_POU5F1	-2.03595	0	0.00117111
REACTOME_CLASS_A_1_RHODOPSIN_LIKE_RECEPTORS	-1.81919	0	0.000709313		REACTOME_PROTEIN_PROTEIN_INTERACTIONS_AT_SYNAPSES	-1.93252	0	0.000764667		REACTOME_PROTEIN_PROTEIN_INTERACTIONS_AT_SYNAPSES	-1.95665	0	0.00543517
MEISSNER_BRAIN_HCP_WITH_H3_UNMETHYLATED	-1.81436	0	0.000876162		REACTOME_PIWI_INTERACTING_RNA_PIRNA_BIOGENESIS	-1.89548	0	0.00293792		NAKAYAMA_SOFT_TISSUE_TUMORS_PCA1_DN	-1.94422	0	0.00599858
REACTOME_PEPTIDE_LIGAND_BINDING_RECEPTORS	-1.79155	0	0.00191398		MIKKELSEN_MEF_HCP_WITH_H3_UNMETHYLATED	-1.8853	0	0.0041292		KUUSELO_PANCREATIC_CANCER_19Q13_AMPLIFICATION	-1.94185	0	0.00509703
MIKKELSEN_MEF_HCP_WITH_H3K27ME3	-1.78113	0	0.00266709		REACTOME_DNA_METHYLATION	-1.88424	0	0.00406171		HANN_RESISTANCE_TO_BCL2_INHIBITOR_UP	-1.93116	0	0.00520764
REACTOME_RECEPTOR_TYPE_TYROSINE_PROTEIN_PHOSPHATASES	-1.77727	0	0.00292758		KUUSELO_PANCREATIC_CANCER_19Q13_AMPLIFICATION	-1.8727	0	0.00512462		MIKKELSEN_MEF_HCP_WITH_H3_UNMETHYLATED	-1.93004	0	0.00455668
KORKOLA_CORRELATED_WITH_POU5F1	-1.77671	0	0.00294829		HANN_RESISTANCE_TO_BCL2_INHIBITOR_UP	-1.85126	0.00140252	0.00786265		MEISSNER_BRAIN_HCP_WITH_H3_UNMETHYLATED	-1.87777	0	0.0148282
REACTOME_PROTEIN_PROTEIN_INTERACTIONS_AT_SYNAPSES	-1.76882	0	0.00331094		WEBER_METHYLATED_HCP_IN_FIBROBLAST_DN	-1.82894	0.00152672	0.0121664		WEBER_METHYLATED_HCP_IN_FIBROBLAST_DN	-1.87487	0	0.0144083
LU_TUMOR_VASCULATURE_UP	-1.76406	0	0.00375032		MEISSNER_BRAIN_HCP_WITH_H3_UNMETHYLATED	-1.82843	0	0.011729		MEISSNER_NPC_HCP_WITH_H3K4ME2_AND_H3K27ME3	-1.84636	0	0.0249025
WONG_ENDMETRIUM_CANCER_DN	-1.76195	0	0.00386901		REACTOME_RECEPTOR_TYPE_TYROSINE_PROTEIN_PHOSPHATASES	-1.78279	0	0.0287057		REACTOME_PIWI_INTERACTING_RNA_PIRNA_BIOGENESIS	-1.82911	0	0.0335954
BENPORATH_PRC2_TARGETS	-1.75181	0	0.0048465		REACTOME_VOLTAGE_GATED_POTASSIUM_CHANNELS	-1.77286	0	0.0333312		MEISSNER_BRAIN_HCP_WITH_H3K27ME3	-1.82583	0	0.032867
LEE_TARGETS_OF_PTCH1_AND_SUFU_DN	-1.75038	0	0.0049469		MEISSNER_NPC_HCP_WITH_H3K4ME2_AND_H3K27ME3	-1.7661	0	0.0367724		VERHAAK_GLIOBLASTOMA_PRONEURAL	-1.81771	0	0.034719
BENPORATH_ES_WITH_H3K27ME3	-1.74676	0	0.0053523		MARTORIATI_MDM4_TARGETS_NEUROEPITHELIUM_DN	-1.75431	0	0.0445827		MARTORIATI_MDM4_TARGETS_NEUROEPITHELIUM_DN	-1.79831	0	0.0470741
MIKKELSEN_MEF_ICP_WITH_H3K27ME3	-1.74139	0	0.00622316		VERHAAK_GLIOBLASTOMA_PRONEURAL	-1.7522	0	0.0446747		REACTOME_RECEPTOR_TYPE_TYROSINE_PROTEIN_PHOSPHATASES	-1.79593	0	0.0458926
DING_LUNG_CANCER_MUTATED_SIGNIFICANTLY	-1.74075	0	0.00623225		MADAN_DPPA4_TARGETS	-1.75193	0	0.0432173		MIKKELSEN_NPC_HCP_WITH_H3K27ME3	-1.79061	0	0.0480334
REACTOME_VOLTAGE_GATED_POTASSIUM_CHANNELS	-1.74023	0	0.00620677		REACTOME_NEURONAL_SYSTEM	-1.74204	0	0.0499774		REACTOME_VOLTAGE_GATED_POTASSIUM_CHANNELS	-1.77625	0.00150376	0.0594083
REACTOME_POTASSIUM_CHANNELS	-1.73541	0	0.00701062		REACTOME_CARDIAC_CONDUCTION	-1.74181	0	0.0484792		REACTOME_DNA_METHYLATION	-1.77294	0	0.0600585
MEISSNER_NPC_HCP_WITH_H3K4ME2_AND_H3K27ME3	-1.73412	0	0.00719733		REACTOME_DEPURINATION	-1.74139	0	0.0472401		BENPORATH_ES_WITH_H3K27ME3	-1.75955	0	0.0719124
BENPORATH_SUZ12_TARGETS	-1.73183	0	0.00755365		REACTOME_ACTIVATED_PKN1_STIMULATES_TRANSCRIPTION_OF_AR_ANDROGEN_RECEPTOR_REGULATED_GENES_KLK2_AND_KLK3	-1.74075	0	0.0460808		REACTOME_CARDIAC_CONDUCTION	-1.75216	0	0.0766112
KEGG_AMYOTROPHIC_LATERAL_SCLEROSIS_ALS	-1.72027	0	0.00994859		SCHLOSSER_MYC_AND_SERUM_RESPONSE_SYNERGY	-1.72214	0.00137931	0.0618385		REACTOME_NEURONAL_SYSTEM	-1.74531	0	0.0813884
REACTOME_O_GLYCOSYLATION_OF_TSR_DOMAIN_CONTAINING_PROTEINS	-1.71729	0	0.0104327		REACTOME_PRC2_METHYLATES_HISTONES_AND_DNA	-1.72154	0.00266667	0.0605957		KORKOLA_EMBRYONIC_CARCINOMA_VS_SEMINOMA_UP	-1.74329	0.00156986	0.0801993
SCHLESINGER_METHYLATED_DE_NOVO_IN_CANCER	-1.71673	0	0.0104423		MIKKELSEN_ES_HCP_WITH_H3K27ME3	-1.72134	0.004329	0.0589894		MADAN_DPPA4_TARGETS	-1.73698	0.00446429	0.0838639
YAMASHITA_METHYLATED_IN_PROSTATE_CANCER	-1.71582	0	0.010545		MEISSNER_BRAIN_HCP_WITH_H3K27ME3	-1.72101	0	0.0574914		BENPORATH_ES_1	-1.73612	0	0.0814949
NABA_ECM_GLYCOPROTEINS	-1.69924	0	0.0147402		JOHANSSON_GLIOMAGENESIS_BY_PDGFB_DN	-1.71193	0.00764526	0.0647505		BENPORATH_PRC2_TARGETS	-1.73484	0	0.0798532
KEGG_DILATED_CARDIOMYOPATHY	-1.69742	0	0.0152051		REACTOME_POTASSIUM_CHANNELS	-1.71015	0	0.0645424		MCGARVEY_SILENCED_BY_METHYLATION_IN_COLON_CANCER	-1.72411	0.00306748	0.0893723
REACTOME_NEURONAL_SYSTEM	-1.6951	0	0.015971		MATZUK_MEIOTIC_AND_DNA_REPAIR	-1.70562	0.00273224	0.0671771		REACTOME_TRANSCRIPTIONAL_REGULATION_OF_PLURIPOTENT_STEM_CELLS	-1.7099	0.0016	0.106172
REACTOME_NEUROTRANSMITTER_RELEASE_CYCLE	-1.69088	0	0.0172441		NAKAYAMA_SOFT_TISSUE_TUMORS_PCA1_DN	-1.70208	0.00126422	0.0691286		SCHLOSSER_MYC_AND_SERUM_RESPONSE_SYNERGY	-1.70703	0.003125	0.107153
MIKKELSEN_ES_ICP_WITH_H3K27ME3	-1.68954	0	0.0174494		DING_LUNG_CANCER_BY_MUTATION_RATE	-1.70174	0.00610687	0.0678163		RORIE_TARGETS_OF_EWSR1_FLI1_FUSION_DN	-1.70689	0.00759878	0.103856
YOKOE_CANCER_TESTIS_ANTIGENS	-1.68899	0	0.0174665		MIKKELSEN_NPC_HCP_WITH_H3K27ME3	-1.69622	0	0.0720386		BEIER_GLIOMA_STEM_CELL_UP	-1.70364	0.00151745	0.1054
KEGG_NEUROACTIVE_LIGAND_RECEPTOR_INTERACTION	-1.68797	0	0.0175981		REACTOME_CONDENSATION_OF_PROPHASE_CHROMOSOMES	-1.6948	0	0.072066		BENPORATH_SUZ12_TARGETS	-1.70345	0	0.102436
REACTOME_PIWI_INTERACTING_RNA_PIRNA_BIOGENESIS	-1.68602	0.0011976	0.0181916		BENPORATH_ES_WITH_H3K27ME3	-1.68953	0	0.0768588		MEISSNER_NPC_HCP_WITH_H3K4ME2	-1.69966	0	0.104588
SILIGAN_BOUND_BY_EWS_FLT1_FUSION	-1.6857	0.00111111	0.0180781		REACTOME_BASE_EXCISION_REPAIR_AP_SITE_FORMATION	-1.68194	0.00136054	0.0840537		MARTENS_TRETINOIN_RESPONSE_UP	-1.69864	0	0.10326
ZHENG_IL22_SIGNALING_UP	-1.6814	0	0.0194129		GOLUB_ALL_VS_AML_UP	-1.67749	0.00580551	0.0878207		MIKKELSEN_ES_HCP_WITH_H3K27ME3	-1.68927	0.00489396	0.112857
REACTOME_GABA_SYNTHESIS_RELEASE_REUPTAKE_AND_DEGRADATION	-1.67249	0	0.0230502		MARTENS_TRETINOIN_RESPONSE_UP	-1.67709	0	0.0864415		BENPORATH_ES_2	-1.68905	0.0014881	0.109951
HAHTOLA_SEZARY_SYNDROM_DN	-1.67122	0.00114025	0.0234793		REACTOME_NEUREXINS_AND_NEUROLIGINS	-1.67584	0.00256739	0.08616		GOLUB_ALL_VS_AML_UP	-1.67899	0.0112903	0.123137
REACTOME_IMMUNOREGULATORY_INTERACTIONS_BETWEEN_A_LYMPHOID_AND_A_NON_LYMPHOID_CELL	-1.66997	0.00106045	0.0238098		MCGARVEY_SILENCED_BY_METHYLATION_IN_COLON_CANCER	-1.66924	0.00136612	0.0926947		MIKKELSEN_MEF_ICP_WITH_H3K27ME3	-1.67794	0	0.121894
LU_TUMOR_ENDOTHELIAL_MARKERS_UP	-1.66816	0	0.024364		BENPORATH_PRC2_TARGETS	-1.66112	0	0.102968		REACTOME_FGFR2_MUTANT_RECEPTOR_ACTIVATION	-1.67007	0.00934579	0.132726
HINATA_NFKB_TARGETS_KERATINOCYTE_DN	-1.66476	0.00125471	0.0256996		REACTOME_ROS_AND_RNS_PRODUCTION_IN_PHAGOCYTES	-1.66066	0.00990099	0.101647		REACTOME_BASE_EXCISION_REPAIR_AP_SITE_FORMATION	-1.66385	0.00149031	0.140169
KEGG_CALCIUM_SIGNALING_PATHWAY	-1.6618	0	0.0271387		MIKKELSEN_MEF_ICP_WITH_H3K27ME3	-1.65446	0	0.108681		VECCHI_GASTRIC_CANCER_EARLY_DN	-1.66241	0	0.139374
MIKKELSEN_NPC_HCP_WITH_H3K27ME3	-1.65944	0	0.0283256		REACTOME_TRANSCRIPTIONAL_REGULATION_OF_PLURIPOTENT_STEM_CELLS	-1.64612	0.00573066	0.120419		JOHANSSON_GLIOMAGENESIS_BY_PDGFB_DN	-1.65833	0.010453	0.143735
REACTOME_NEUREXINS_AND_NEUROLIGINS	-1.65577	0.0010846	0.0302398		REACTOME_MEIOTIC_SYNAPSIS	-1.64255	0.00261438	0.124242		MATZUK_SPERMATOGONIA	-1.65458	0.0133779	0.147191
ZHAN_MULTIPLE_MYELOMA_MS_UP	-1.65564	0	0.0300025		MATZUK_SPERMATOGONIA	-1.64166	0.0106061	0.123407		REACTOME_ION_HOMEOSTASIS	-1.65146	0.0056899	0.149607
REACTOME_COMPLEMENT_CASCADE	-1.65451	0	0.0303473		MIKKELSEN_IPS_HCP_WITH_H3_UNMETHYLATED	-1.64138	0.00393185	0.121703		DING_LUNG_CANCER_BY_MUTATION_RATE	-1.65015	0.00848896	0.148725
BOQUEST_STEM_CELL_UP	-1.6536	0	0.0306107		REACTOME_MEIOSIS	-1.63678	0.00247525	0.12736		REACTOME_DEPURINATION	-1.64478	0.00481541	0.155857
NABA_CORE_MATRISOME	-1.65066	0	0.0317232		BEIER_GLIOMA_STEM_CELL_UP	-1.6335	0.00537634	0.130894		GUENTHER_GROWTH_SPHERICAL_VS_ADHERENT_UP	-1.64461	0.0162602	0.152855
REACTOME_CARDIAC_CONDUCTION	-1.64818	0	0.0331475		REACTOME_PHASE_2_PLATEAU_PHASE	-1.62976	0.00458015	0.135314		REACTOME_PHASE_2_PLATEAU_PHASE	-1.6409	0.00771605	0.156688
REACTOME_GPCR_LIGAND_BINDING	-1.64694	0	0.033603		KEGG_NEUROACTIVE_LIGAND_RECEPTOR_INTERACTION	-1.62586	0	0.139515		KEGG_NEUROACTIVE_LIGAND_RECEPTOR_INTERACTION	-1.63784	0.00122699	0.159527
CERVERA_SDHB_TARGETS_1_DN	-1.64313	0.00235294	0.0357664		BENPORATH_SUZ12_TARGETS	-1.62304	0	0.142594		SMID_BREAST_CANCER_LUMINAL_B_UP	-1.63782	0	0.156359
PUJANA_BRCA_CENTERED_NETWORK	2.56895	0	0		GU_PDEF_TARGETS_UP	2.36552	0	0		ONDER_CDH1_SIGNALING_VIA_CTNNB1	2.40691	0	0
REACTOME_CHOLESTEROL_BIOSYNTHESIS	2.52791	0	0		PID_INTEGRIN1_PATHWAY	2.32045	0	0		KRIEG_HYPOXIA_VIA_KDM3A	2.39749	0	0
PUJANA_XPRSS_INT_NETWORK	2.42084	0	0		KRIEG_HYPOXIA_VIA_KDM3A	2.30892	0	0		REN_ALVEOLAR_RHABDOMYOSARCOMA_DN	2.37582	0	0
REACTOME_MRNA_SPLICING	2.27515	0	0.0016612		FRIDMAN_SENESCENCE_UP	2.29756	0	0		GU_PDEF_TARGETS_UP	2.36738	0	0
PUJANA_BREAST_CANCER_WITH_BRCA1_MUTATED_UP	2.24071	0	0.00310587		JEON_SMAD6_TARGETS_UP	2.29507	0	0		KOINUMA_TARGETS_OF_SMAD2_OR_SMAD3	2.34906	0	0
EGUCHI_CELL_CYCLE_RB1_TARGETS	2.21688	0	0.00410656		WIEDERSCHAIN_TARGETS_OF_BMI1_AND_PCGF2	2.28458	0	0		PHONG_TNF_TARGETS_UP	2.34038	0	0
REN_BOUND_BY_E2F	2.19251	0	0.00652833		RODRIGUES_THYROID_CARCINOMA_DN	2.27786	0	0		VERHAAK_GLIOBLASTOMA_MESENCHYMAL	2.31967	0	0
REACTOME_METABOLISM_OF_NON_CODING_RNA	2.1516	0	0.00967737		PASINI_SUZ12_TARGETS_DN	2.2579	0	0		ZHANG_ANTIVIRAL_RESPONSE_TO_RIBAVIRIN_DN	2.27298	0	0
CROONQUIST_NRAS_SIGNALING_DN	2.13382	0	0.0109069		REN_ALVEOLAR_RHABDOMYOSARCOMA_DN	2.23758	0	0.000292621		FRIDMAN_SENESCENCE_UP	2.26576	0	0
REACTOME_RRNA_MODIFICATION_IN_THE_NUCLEUS_AND_CYTOSOL	2.10959	0	0.0146248		ONDER_CDH1_SIGNALING_VIA_CTNNB1	2.22781	0	0.000263359		JEON_SMAD6_TARGETS_UP	2.2632	0	0
KEGG_DNA_REPLICATION	2.0683	0	0.0205649		CHARAFE_BREAST_CANCER_LUMINAL_VS_MESENCHYMAL_DN	2.21365	0	0.000469187		ZHANG_RESPONSE_TO_IKK_INHIBITOR_AND_TNF_UP	2.25276	0	0
SCHLOSSER_MYC_TARGETS_AND_SERUM_RESPONSE_UP	2.04576	0	0.0232442		ZWANG_CLASS_3_TRANSIENTLY_INDUCED_BY_EGF	2.19987	0	0.000430088		PASINI_SUZ12_TARGETS_DN	2.23943	0	0
ZHOU_CELL_CYCLE_GENES_IN_IR_RESPONSE_6HR	2.04069	0	0.0218188		KOINUMA_TARGETS_OF_SMAD2_OR_SMAD3	2.18729	0	0.000581087		RODRIGUES_THYROID_CARCINOMA_DN	2.21614	0	0
REACTOME_DNA_STRAND_ELONGATION	2.0297	0	0.0230334		HUANG_DASATINIB_RESISTANCE_UP	2.18098	0	0.00053958		LENAOUR_DENDRITIC_CELL_MATURATION_DN	2.20813	0	0.000145238
KAMMINGA_EZH2_TARGETS	2.02885	0	0.0222767		MCBRYAN_PUBERTAL_TGFB1_TARGETS_UP	2.17218	0	0.000669474		CHARAFE_BREAST_CANCER_LUMINAL_VS_MESENCHYMAL_DN	2.20623	0	0.000135556
REACTOME_DEFECTS_IN_VITAMIN_AND_COFACTOR_METABOLISM	2.02429	0	0.0214748		ZHANG_RESPONSE_TO_IKK_INHIBITOR_AND_TNF_UP	2.15819	0	0.00109876		CHICAS_RB1_TARGETS_CONFLUENT	2.20575	0	0.000127083
PID_ATM_PATHWAY	2.00896	0	0.0251503		CLASPER_LYMPHATIC_VESSELS_DURING_METASTASIS_DN	2.14518	0	0.00103413		ZWANG_CLASS_3_TRANSIENTLY_INDUCED_BY_EGF	2.20499	0	0.000119608
GRAHAM_NORMAL_QUIESCENT_VS_NORMAL_DIVIDING_DN	1.99296	0	0.0292624		SIMBULAN_UV_RESPONSE_IMMORTALIZED_DN	2.12789	0.00350877	0.00126393		PID_INTEGRIN1_PATHWAY	2.20031	0	0.000112963
REACTOME_ACTIVATION_OF_THE_PRE_REPLICATIVE_COMPLEX	1.98822	0	0.0290174		PID_DELTA_NP63_PATHWAY	2.1111	0	0.00186388		AMIT_SERUM_RESPONSE_120_MCF10A	2.18202	0	0.000223478
REACTOME_EXTENSION_OF_TELOMERES	1.98658	0	0.0283585		PID_FRA_PATHWAY	2.10877	0	0.00177069		NAGASHIMA_EGF_SIGNALING_UP	2.18195	0	0.000212304
REACTOME_MRNA_SPLICING_MINOR_PATHWAY	1.98252	0	0.0282005		PID_UPA_UPAR_PATHWAY	2.10276	0	0.00180628		FRASOR_TAMOXIFEN_RESPONSE_UP	2.1744	0	0.000298499
KEGG_STEROID_BIOSYNTHESIS	1.98141	0	0.0269187		CHARAFE_BREAST_CANCER_LUMINAL_VS_BASAL_DN	2.10139	0	0.00172418		MCBRYAN_PUBERTAL_TGFB1_TARGETS_UP	2.1658	0	0.000382451
REACTOME_INTERACTIONS_OF_REV_WITH_HOST_CELLULAR_PROTEINS	1.93429	0	0.0434545		FISCHER_DIRECT_P53_TARGETS_META_ANALYSIS	2.09971	0	0.00164922		FISCHER_DIRECT_P53_TARGETS_META_ANALYSIS	2.14125	0	0.000365822
REACTOME_SUMOYLATION_OF_DNA_REPLICATION_PROTEINS	1.9323	0	0.0426665		AMIT_EGF_RESPONSE_60_MCF10A	2.08713	0	0.00188464		AMIT_EGF_RESPONSE_60_MCF10A	2.13426	0	0.000521023
BOYAULT_LIVER_CANCER_SUBCLASS_G3_UP	1.92455	0	0.0438201		KIM_WT1_TARGETS_UP	2.07846	0	0.00212067		HUANG_DASATINIB_RESISTANCE_UP	2.13419	0	0.000500182
WINNEPENNINCKX_MELANOMA_METASTASIS_UP	1.91901	0	0.0444397		LIANG_SILENCED_BY_METHYLATION_UP	2.07547	0	0.0020391		PID_FRA_PATHWAY	2.13034	0	0.000558313
REACTOME_TRANSPORT_OF_MATURE_TRANSCRIPT_TO_CYTOPLASM	1.91059	0	0.0460947		SENESE_HDAC1_AND_HDAC2_TARGETS_DN	2.06782	0	0.00215027		NAGASHIMA_NRG1_SIGNALING_UP	2.12875	0	0.000537635
SCHLOSSER_MYC_TARGETS_AND_SERUM_RESPONSE_DN	1.90863	0	0.0451711		CHICAS_RB1_TARGETS_CONFLUENT	2.06369	0	0.00225865		HUANG_FOXA2_TARGETS_DN	2.12706	0	0.000593767
CAFFAREL_RESPONSE_TO_THC_DN	1.90195	0	0.0464424		HINATA_NFKB_TARGETS_KERATINOCYTE_UP	2.06119	0	0.00235671		SIMBULAN_UV_RESPONSE_IMMORTALIZED_DN	2.12507	0	0.000573292
REACTOME_TRANSPORT_OF_MATURE_MRNAS_DERIVED_FROM_INTRONLESS_TRANSCRIPTS	1.90102	0	0.0451891		PID_ECADHERIN_STABILIZATION_PATHWAY	2.05463	0	0.00244044		SWEET_KRAS_TARGETS_UP	2.12227	0	0.000622764
REACTOME_NUCLEOTIDE_EXCISION_REPAIR	1.8969	0	0.045739		GUENTHER_GROWTH_SPHERICAL_VS_ADHERENT_DN	2.0546	0	0.00236172		CHARAFE_BREAST_CANCER_LUMINAL_VS_BASAL_DN	2.11981	0	0.000602674
PODAR_RESPONSE_TO_ADAPHOSTIN_DN	1.89347	0.00465116	0.0453002		FRASOR_TAMOXIFEN_RESPONSE_UP	2.05278	0	0.00244696		JOHNSTONE_PARVB_TARGETS_3_UP	2.11153	0	0.000647098
SCHMIDT_POR_TARGETS_IN_LIMB_BUD_UP	1.88733	0.00689655	0.0466741		SWEET_KRAS_TARGETS_UP	2.05069	0	0.00253043		BRUECKNER_TARGETS_OF_MIRLET7A3_DN	2.08733	0	0.000814556
SOTIRIOU_BREAST_CANCER_GRADE_1_VS_3_UP	1.88275	0	0.0475798		ZHANG_ANTIVIRAL_RESPONSE_TO_RIBAVIRIN_DN	2.05064	0	0.002456		WARTERS_IR_RESPONSE_5GY	2.08253	0	0.000790598
ABRAMSON_INTERACT_WITH_AIRE	1.8757	0.0107527	0.0494795		HUANG_FOXA2_TARGETS_DN	2.05033	0	0.00238583		KIM_WT1_TARGETS_UP	2.08242	0	0.00076801
KONG_E2F3_TARGETS	1.87547	0	0.0481051		RODWELL_AGING_KIDNEY_NO_BLOOD_UP	2.0363	0	0.00281119		KUROZUMI_RESPONSE_TO_ONCOCYTIC_VIRUS	2.07011	0	0.000976928
SCHLOSSER_MYC_TARGETS_REPRESSED_BY_SERUM	1.87148	0	0.0482987		KARAKAS_TGFB1_SIGNALING	2.02991	0	0.00314549		SAGIV_CD24_TARGETS_DN	2.06364	0	0.00106245
REACTOME_NUCLEAR_IMPORT_OF_REV_PROTEIN	1.86804	0.00769231	0.0488695		VERHAAK_GLIOBLASTOMA_MESENCHYMAL	2.0245	0	0.00332637		PETROVA_ENDOTHELIUM_LYMPHATIC_VS_BLOOD_DN	2.06339	0	0.00103449
FRASOR_RESPONSE_TO_SERM_OR_FULVESTRANT_DN	1.86063	0	0.0509723		DORN_ADENOVIRUS_INFECTION_32HR_DN	2.02027	0	0.00356811		GUENTHER_GROWTH_SPHERICAL_VS_ADHERENT_DN	2.06237	0	0.00100797
KEGG_HOMOLOGOUS_RECOMBINATION	1.85565	0.00689655	0.0521292		REACTOME_CROSSLINKING_OF_COLLAGEN_FIBRILS	2.0156	0	0.00405227		RICKMAN_TUMOR_DIFFERENTIATED_WELL_VS_POORLY_DN	2.05858	0	0.00098277
REACTOME_TELOMERE_C_STRAND_LAGGING_STRAND_SYNTHESIS	1.85164	0	0.0526366		URS_ADIPOCYTE_DIFFERENTIATION_DN	2.01264	0	0.00407662		CLASPER_LYMPHATIC_VESSELS_DURING_METASTASIS_DN	2.05788	0	0.00100866
HONRADO_BREAST_CANCER_BRCA1_VS_BRCA2	1.84599	0.00510204	0.0531402		PID_INTEGRIN3_PATHWAY	2.01252	0	0.00409707		SENESE_HDAC1_AND_HDAC2_TARGETS_DN	2.05463	0	0.00103386
REACTOME_INTERACTIONS_OF_VPR_WITH_HOST_CELLULAR_PROTEINS	1.8399	0	0.0548788		AMIT_SERUM_RESPONSE_120_MCF10A	2.00806	0	0.00470064		PHONG_TNF_RESPONSE_NOT_VIA_P38	2.04926	0	0.00100981
REACTOME_MRNA_CAPPING	1.83848	0.00746269	0.0541483		KANG_AR_TARGETS_UP	2.00602	0	0.00465427		PID_UPA_UPAR_PATHWAY	2.04382	0	0.00112658
IRITANI_MAD1_TARGETS_DN	1.83697	0	0.0538072		KUROZUMI_RESPONSE_TO_ONCOCYTIC_VIRUS	2.00197	0	0.00455085		ONDER_CDH1_TARGETS_3_DN	2.03815	0	0.00119487
NIKOLSKY_BREAST_CANCER_21Q22_AMPLICON	1.83314	0.0189573	0.0548466		PID_NECTIN_PATHWAY	1.99904	0	0.00456373		DORN_ADENOVIRUS_INFECTION_24HR_DN	2.03773	0	0.00116889
PID_MYC_PATHWAY	1.83303	0.0070922	0.0537673		REACTOME_ASSEMBLY_OF_COLLAGEN_FIBRILS_AND_OTHER_MULTIMERIC_STRUCTURES	1.99332	0	0.00472925		RICKMAN_METASTASIS_DN	2.02548	0	0.00145646
REACTOME_TRANSPORT_OF_THE_SLBP_DEPENDANT_MATURE_MRNA	1.82899	0	0.0543205		WARTERS_IR_RESPONSE_5GY	1.97849	0	0.0063621		WIEDERSCHAIN_TARGETS_OF_BMI1_AND_PCGF2	2.00991	0	0.00173387
IWANAGA_E2F1_TARGETS_INDUCED_BY_SERUM	1.81075	0	0.0623925		PHONG_TNF_RESPONSE_VIA_P38_PARTIAL	1.97346	0	0.00684804		LIANG_SILENCED_BY_METHYLATION_UP	2.00769	0	0.00178285
REACTOME_RNA_POLYMERASE_II_TRANSCRIPTION_ELONGATION	1.81056	0	0.0611905		PHONG_TNF_TARGETS_UP	1.97055	0	0.00696315		PETRETTO_CARDIAC_HYPERTROPHY	2.00376	0	0.00199888
