# Supplementary material for: Reciprocal epigenetic remodeling controls testicular cancer hypersensitivity to hypomethylating agents and chemotherapy
Source: Mol Oncol. 2021 Sep 15;16(3):683–98. doi: 10.1002/1878-0261.13096 (PMC8807365; doi:10.1002/1878-0261.13096)
Supplement: Supplementary file 4 — Table S4. Top 20 predicted transcription factors binding to promoters of downregulated genes in 5‐aza resistant cells. [file MOL2-16-683-s006.xlsx]

## Sheet: Supplemental Table 4
Supplemental Table 4. Top 20 predicted transcription factors binding to promoters of downregulated genes in 5-aza resistant cells.
2102EP AH2-A2							2102EP AH2-B9							2102EP AH1-A5
TF	statistic	pvalue	zscore	max_auc	rela_rank		TF	statistic	pvalue	zscore	max_auc	rela_rank		TF	statistic	pvalue	zscore	max_auc	rela_rank
EZH2	9.123	7.339e-20	1.811	0.855	0.026		POU5F1	5.911	3.396e-09	3.09	0.721	0.017		CTCF	25.301	3.139e-141	3.564	0.619	0.009
REST	9.813	9.9e-23	3.479	0.675	0.028		NANOG	5.586	2.318e-08	3.029	0.777	0.017		RAD21	7.219	5.253e-13	3.234	0.613	0.016
CTCF	15.76	5.881e-56	2.468	0.663	0.036		SOX2	4.525	6.036e-06	2.761	0.813	0.023		STAG1	7.354	1.919e-13	2.601	0.617	0.023
ASCL1	4.57	4.881e-06	2.344	0.674	0.041		RAD21	6.7	2.082e-11	3.057	0.59	0.038		REST	6.85	7.368e-12	2.741	0.608	0.023
JARID2	5.417	6.067e-08	1.384	0.846	0.042		CTCF	19.481	1.58e-84	2.895	0.588	0.04		SMC3	4.023	5.756e-05	3.221	0.628	0.026
SUZ12	4.296	1.739e-05	1.688	0.829	0.044		EZH2	8.356	6.486e-17	1.671	0.824	0.042		EZH2	9.182	4.218e-20	1.822	0.835	0.027
GTF2I	3.808	0.0001402	1.984	0.724	0.047		SMAD3	3.635	0.0002782	2.389	0.757	0.043		SUMO1	4.993	5.94e-07	3.143	0.566	0.033
CTCFL	4.027	5.658e-05	2.108	0.662	0.06		OTX2	3.268	0.001085	2.841	0.662	0.052		ASCL1	4.204	2.62e-05	2.206	0.59	0.044
JMJD6	2.845	0.004443	1.937	0.717	0.062		REST	5.493	3.945e-08	2.403	0.593	0.054		JARID2	5.414	6.174e-08	1.383	0.818	0.051
BMI1	2.975	0.002925	2.44	0.667	0.065		EOMES	2.816	0.00486	3.127	0.702	0.055		AR	7.401	1.354e-13	1.753	0.549	0.055
EED	2.188	0.02866	2.202	0.736	0.068		SMC3	3.306	0.0009473	2.717	0.606	0.061		JMJD6	2.925	0.003443	1.995	0.666	0.061
MBD2	3.216	0.001301	1.374	0.779	0.07		JARID2	5.37	7.871e-08	1.372	0.789	0.063		GTF2I	3.544	0.000394	1.872	0.585	0.063
SNAI2	3.987	6.696e-05	2.252	0.638	0.076		FOXA2	3.63	0.0002834	2.518	0.585	0.068		RNF2	2.521	0.01169	1.655	0.698	0.071
KDM2B	4.485	7.297e-06	0.83	0.781	0.079		GTF2I	4.154	3.274e-05	2.131	0.587	0.074		SUZ12	3.347	0.0008158	1.297	0.791	0.073
RNF2	2.357	0.01843	1.559	0.726	0.088		GATA4	3.482	0.0004978	2.732	0.572	0.075		SMC1A	2.243	0.0249	2.586	0.589	0.076
ZNF263	2.952	0.003157	1.705	0.663	0.091		FOXH1	2.318	0.02042	3.133	0.653	0.08		SNAI2	3.665	0.0002477	2.072	0.528	0.082
CBFB	3.492	0.0004786	0.96	0.732	0.092		SUZ12	3.291	0.000998	1.274	0.814	0.083		CTCFL	3.017	0.002555	1.447	0.606	0.084
MYH11	2.526	0.01154	1.27	0.733	0.094		ASCL1	3.82	0.0001336	2.061	0.572	0.085		ESR1	5.565	2.616e-08	1.183	0.538	0.094
MAX	3.889	0.0001008	1.313	0.658	0.094		FOXA1	4.363	1.285e-05	1.457	0.599	0.085		EED	1.941	0.05227	2.024	0.688	0.097
RUNX1T1	2.703	0.006877	1.976	0.642	0.099		ESR1	10.405	2.365e-25	1.749	0.566	0.085		KDM2B	3.771	0.0001626	0.549	0.63	0.113
