# Supplementary material for: Reciprocal epigenetic remodeling controls testicular cancer hypersensitivity to hypomethylating agents and chemotherapy
Source: Mol Oncol. 2021 Sep 15;16(3):683–98. doi: 10.1002/1878-0261.13096 (PMC8807365; doi:10.1002/1878-0261.13096)
Supplement: Supplementary file 5 — Table S5. Differentially expressed genes in 2102EP‐DNMT3BKD cells compared to shRNA control cells with FDR ≤ 0.01 and absolute fold change ≥ 1.5. [file MOL2-16-683-s003.xlsx]

## Sheet: Supplemental Table 5
Supplemental Table 5. Differentially expressed genes in 2102EP-DNMT3BKD cells compared to shRNA control cells with FDR <0.01 and absolute fold change >=1.5.
Gene	Fold Change	FDR
CXCL8	3.36306	2.63e-08
CXCL1	2.91856	9.67e-08
CXCL2	2.60894	4.93e-05
KIAA1143P1	2.59939	0.000266951
LOC653503	2.46933	0.000563812
GRK7	2.39722	0.00877802
CXCL5	2.16675	1.02e-14
TGM4	2.11864	0.00250497
LOC107985492	2.108	0.000164678
EREG	2.10222	0.000204329
LOC105376222	2.04654	7.7e-10
OTP	2.0386	0.00044369
MIR3142HG	1.98161	0.00290428
BIRC3	1.91513	0.00157743
LOC105376526	1.91366	0.0091823
TNFRSF9	1.87734	3.68e-09
ZEB2	1.87514	1.2e-11
RHPN1-AS1	1.81539	0.00294945
LOC112268114	1.77062	0.00127279
SKIDA1	1.7572	9.57e-09
LOX	1.74636	4.23e-12
CA3	1.73617	0.00269914
LAPTM5	1.72672	2.46e-06
F2RL2	1.72402	0.000116564
LOC100507373	1.72113	0.00703561
LOC105372717	1.70866	0.000163351
RWDD2B	1.70315	0.00301204
LOC101928126	1.68982	0.00367309
SP9	1.67768	3.03e-06
TMEM204	1.67054	0.00966051
CLEC1A	1.66246	7.39e-08
SLC35G2	1.66146	0.00560418
MSH5-SAPCD1	1.65472	0.00447206
BMI1	1.65433	0.00394351
PITX2	1.63763	5.73e-05
LINC00974	1.6116	0.0068017
LINC02192	1.59841	0.00239268
TRIM55	1.58585	2e-05
PRPH2	1.58519	0.00535365
LOC101926969	1.58202	0.008235
LINC02522	1.58201	0.000330212
LOC105374299	1.5784	0.000321283
GPC6	1.57719	9.58e-07
PARVG	1.57672	0.00665314
CDK6	1.56268	2.25e-15
OAS3	1.55861	6.54e-09
TRND	1.55806	0.000397799
S1PR1	1.55497	0.00399867
LOC100507634	1.54795	7.74e-05
SH3TC1	1.5356	0.0082753
MARCHF4	1.53529	8.13e-09
FILIP1L	1.53192	0.00458651
DRP2	1.52787	0.00291489
OSTM1	1.52589	7.93e-09
NFIB	1.52375	0.000723472
SENCR	1.52316	2.62e-05
NGF	1.51291	0.00315233
MAMDC2	1.50931	9.34e-10
CTHRC1	1.50871	1.03e-07
LOC105377576	1.50657	0.00666901
IP6K3	1.5019	0.000157661
NLRP1	1.50166	5.85e-05
TFEC	1.50157	0.00880885
LINC00937	-1.50041	9.48e-10
PCSK1N	-1.50269	0.000149923
CRYM	-1.50375	0.00386931
RPL18AP3	-1.50551	0.000103975
ECEL1	-1.50643	0.000200544
DDR2	-1.5081	0.00872229
CHST9	-1.509	0.000231618
NXPH4	-1.51087	0.000138012
EN1	-1.51155	7.17e-05
MMEL1	-1.51177	0.00295563
C10orf95	-1.51368	0.00468094
ZNF98	-1.51402	9.38e-05
RGS4	-1.51482	3.61e-14
ST8SIA3	-1.51497	3.74e-06
FABP7	-1.51585	0.00743165
PNMA2	-1.51622	0.00125501
LOC105371026	-1.51927	0.000436915
GDF3	-1.5208	7.29e-16
KLHDC8A	-1.52282	2.8e-06
ARRDC2	-1.52296	1.19e-06
RPL23AP42	-1.5239	0.000186873
AARD	-1.52589	0.00645242
LOC105374339	-1.52617	2.15e-05
SLITRK2	-1.52638	0.00425304
HUS1	-1.52794	3.72e-11
KDM4E	-1.5281	0.000767579
IRX4	-1.5285	7.28e-06
MYRIP	-1.53021	0.00504185
TMEM200A	-1.53171	0.000164671
FBXL13	-1.53285	1.53e-05
FBXL16	-1.53438	4.45e-06
TMEM59L	-1.53454	0.00126139
ADGRE1	-1.5346	0.000183832
CBFA2T3	-1.53517	0.00461775
EVPL	-1.53538	7.01e-06
MAST1	-1.53601	0.00978702
ALX4	-1.53701	0.00194599
CBX8	-1.53705	1.22e-08
GRIK3	-1.53974	0.00357717
CSMD1	-1.5415	0.00140755
NRN1L	-1.54178	0.00314522
CELF5	-1.5421	0.00547428
DAB1	-1.5425	2.11e-09
MINAR1	-1.54266	0.00451641
BFSP2-AS1	-1.54289	0.00957172
FGF4	-1.54422	1.11e-11
DIRAS1	-1.54772	6.61e-05
AMPH	-1.54785	0.00316673
DLL3	-1.5512	9.44e-09
SUN3	-1.55239	0.00511575
SNCA	-1.55373	0.000157022
APOC1	-1.55407	1.08e-08
RPL35P2	-1.55492	0.00272271
RFPL2	-1.55547	0.00255541
ZNF727	-1.55569	0.00555716
SSTR2	-1.55721	0.000734694
LOC401312	-1.55739	7.42e-06
TMEM266	-1.55791	1.26e-06
RASGRP2	-1.55975	0.00216508
CYP4X1	-1.55975	0.00620982
CBSL	-1.56231	2.25e-05
PIANP	-1.56444	2.33e-08
NEFL	-1.56604	6.95e-10
PPP1R1B	-1.56621	2.07e-09
LOC102724859	-1.56692	0.00974653
PSORS1C2	-1.56734	5.37e-05
DLK1	-1.56778	0.00131442
EMILIN1	-1.56799	0.00252039
FOXD3-AS1	-1.56811	1.05e-10
GABRA3	-1.57171	4.93e-05
CLEC6A	-1.57238	1.74e-07
CLEC4D	-1.57292	5.55e-10
TRIM43	-1.57665	2.58e-06
CACNA1B	-1.57787	0.00130647
MAPK4	-1.57917	0.000390292
PAX5	-1.58044	0.000357033
SNORA64	-1.5808	0.000327789
LINC00672	-1.5812	2.16e-06
FNDC1	-1.58155	0.00339567
PYCARD	-1.58296	0.00917938
PRAMEF14	-1.58352	0.00103546
PRAMEF20	-1.58361	0.00878329
EFNA2	-1.58516	9.69e-06
CELF4	-1.58623	0.00188264
LOC101927811	-1.59163	0.00219751
PYCR1	-1.59322	3.66e-05
TMEM132D	-1.59328	0.00396417
HLA-DOA	-1.59335	0.000101527
PPFIA3	-1.59441	0.000309659
ALPK3	-1.59478	2.15e-09
PRAMEF1	-1.59666	0.000157022
KCNN1	-1.60049	1.23e-06
VGLL1	-1.60184	0.00117083
NEURL1	-1.60235	3.66e-10
ARX	-1.60422	0.0011511
PRXL2A	-1.60498	1.71e-05
CTNND2	-1.60682	0.00464796
BAIAP3	-1.60707	2.08e-06
TDRD1	-1.60783	0.00267161
TNFRSF10B	-1.61667	6.8e-10
CALCR	-1.61907	0.00304971
NKX6-1	-1.6276	0.00176604
PRRT4	-1.62963	0.000748713
DUXB	-1.63003	0.00592062
SEMA6B	-1.63106	1.54e-12
FLVCR1-DT	-1.63164	0.000395708
C5orf63	-1.63218	0.00919715
RPS27P3	-1.63285	0.00370884
TNNI3	-1.63347	0.000874411
SNTG2-AS1	-1.63507	0.000247111
CPLX1	-1.63831	0.000515322
HOXA13	-1.64105	0.00580154
NPY1R	-1.64329	2.92e-06
RAB42	-1.64373	0.00625581
LOC105372310	-1.64534	6.58e-08
PRRG3	-1.64618	0.00233337
CAMKV	-1.64643	9.48e-10
IFI27L2	-1.64779	0.000718339
KLF18	-1.65389	5.49e-07
LINC02587	-1.65431	0.000258148
IGFBP5	-1.65682	3.89e-09
LOC105373273	-1.65999	0.000186616
LINC00707	-1.66036	3.97e-05
LOC105378061	-1.66241	5.97e-05
KHDC1L	-1.66328	4.77e-05
SHANK1	-1.66548	1.7e-05
NCKAP1L	-1.66596	0.00194954
ZNF717	-1.66603	0.00597845
LOC105369655	-1.66833	0.00394147
ACP3	-1.67285	2.72e-05
LRRC4	-1.67556	0.00103604
KLF17	-1.67707	3.07e-05
PCK2	-1.67777	2.17e-06
KCNC3	-1.68081	9.44e-08
ZNF723	-1.68921	0.000732492
OC90	-1.69103	6.19e-07
TPRX1	-1.6933	4.25e-06
DND1	-1.69377	2.95e-10
MBD3L2	-1.69412	0.00113134
HPDL	-1.69453	4.23e-12
LNCOG	-1.69898	0.000529939
KEL	-1.69907	0.00747264
PNCK	-1.70153	0.00156077
FOXD3	-1.70304	2.45e-08
LINC01356	-1.70315	2.97e-16
CORO1A	-1.70389	7.89e-05
SAMD3	-1.70629	0.0057863
LRP1B	-1.70636	2.99e-08
TLCD3B	-1.70737	2.07e-08
SPON2	-1.71078	0.00603648
QPCT	-1.71108	1.32e-05
MXRA8	-1.71407	0.000116021
TNNC1	-1.71648	0.00948296
STAR	-1.71976	0.00324914
PHOX2A	-1.72237	0.00701134
OLFM2	-1.72399	1.03e-08
TMEM150C	-1.7244	0.000348554
IQSEC2	-1.72811	1.25e-17
NPTX1	-1.73044	0.00217116
LOC105372709	-1.73265	0.00127372
LOC105375795	-1.73355	0.00910647
FLRT1	-1.73535	0.000649814
MYH14	-1.73733	1.33e-09
SNORD50B	-1.7383	0.000572875
ZNF208	-1.74075	2.44e-13
SCNN1B	-1.74075	0.00267161
SYCP2	-1.74166	3.86e-06
TUBB4A	-1.74195	1.65e-13
NPW	-1.74414	0.000119108
PRKG1	-1.74474	0.000119236
DLX4	-1.7451	1.52e-05
CYP1A1	-1.74696	4.85e-06
PTH1R	-1.74857	8.27e-08
PDE1C	-1.74903	0.00547276
LNX1	-1.74988	3.53e-05
NR5A1	-1.75319	1.86e-05
TRH	-1.75583	0.000103736
TLE2	-1.75786	1.36e-10
TMEM88	-1.75863	0.0042782
MYH13	-1.77498	0.00455541
CHRNB2	-1.77705	0.00368332
LOC728613	-1.77742	0.00490052
TCHH	-1.77781	0.00855628
BST2	-1.78037	1.26e-08
CBLN1	-1.7806	4.01e-06
KCNJ8	-1.7827	0.000174452
ZNF662	-1.78358	0.0024789
MGC12916	-1.78839	0.00546395
TPRX2P	-1.78916	0.00558502
MEIOB	-1.79073	0.0014491
NLRP4	-1.79207	2.59e-06
MT1H	-1.79682	5e-12
DNAH11	-1.79828	0.00273124
DPPA3P2	-1.79915	1.15e-09
PRAMEF15	-1.80168	0.00253415
LOC105369791	-1.80394	1.29e-06
FAM9C	-1.80449	0.00464796
ZC3HAV1L	-1.80477	0.00031764
CRYGD	-1.80542	0.0045814
SCARA5	-1.80863	0.000164078
SLC38A3	-1.81271	0.000242392
STAC2	-1.81445	0.00026258
SEPTIN3	-1.81831	0.000153019
PRSS36	-1.81891	0.00798303
TRPM2	-1.8191	1.8e-06
RASEF	-1.82313	0.0029188
SLC1A6	-1.83193	0.000294675
PRAP1	-1.83518	0.000693548
MAGI2	-1.84133	4.08e-13
PCSK9	-1.84952	6.46e-11
LOC105375172	-1.85222	0.00296998
LRRC4B	-1.86013	4.49e-06
CNTN1	-1.86123	3.8e-06
AICDA	-1.86221	0.000864836
HOXA10	-1.86335	0.000845704
HYAL4	-1.86445	2.62e-06
NPTX2	-1.87401	3.92e-09
HORMAD1	-1.87461	1.51e-09
ATP1A3	-1.87956	8.18e-09
RFPL4A	-1.88107	0.00100865
MIF-AS1	-1.88676	2.39e-05
P2RX2	-1.888	0.0023287
CNTFR	-1.89067	0.000571906
GPX2	-1.89688	2.25e-05
FAM90A27P	-1.89691	0.0016819
COMP	-1.90091	0.00605115
NHLH2	-1.90907	0.00415304
TRPM4	-1.91095	9.13e-05
LOC105374528	-1.91273	0.00518087
CRLF1	-1.91644	3.48e-10
MATK	-1.91726	3.85e-06
LINC02700	-1.9397	1.58e-14
IVL	-1.94163	0.00394486
LHFPL4	-1.96446	1.06e-14
DPPA3	-1.97159	1.2e-20
TSTD1	-1.97301	0.000103629
RGN	-1.97562	0.000236183
CACNG7	-1.97748	4.29e-10
SNORA78	-1.98424	0.00984927
TEX13B	-1.98893	0.00472874
DTX1	-1.99018	9.69e-05
LOC107986294	-1.99498	0.00538608
MNX1	-1.99746	0.000246614
SNTG2	-2.00199	0.00964682
COL9A1	-2.00788	2.36e-11
FRG2C	-2.03748	0.000164078
MIR1282	-2.04576	0.0014583
MBD3L2B	-2.05168	0.00319347
CFAP46	-2.05183	0.00191173
ZIM2-AS1	-2.06137	0.00346314
COL6A6	-2.06185	0.00991704
ZNF280D	-2.07535	0.000188888
NFE4	-2.07922	2.56e-06
PRPH	-2.08121	4.73e-08
ELAVL3	-2.0883	5.46e-05
CSH2	-2.09728	0.00193155
CCR3	-2.09992	1.3e-06
CCDC190	-2.1002	2.19e-07
LEUTX	-2.12057	6.29e-06
TDRD15	-2.12231	2.61e-05
SEMA6D	-2.12685	0.000204329
LOC105375785	-2.12695	5.73e-07
CABP7	-2.1339	0.0058593
DCLK3	-2.13743	2.6e-05
ITGB3	-2.14201	2.43e-06
LOC105371792	-2.14903	0.00252538
ABCG1	-2.15055	0.0013128
TNFSF10	-2.16	0.00433376
ADAD2	-2.16315	0.000822557
TRIM60	-2.16348	0.000107446
HOXC13	-2.19385	2.12e-05
PLK5	-2.19715	2.58e-05
DNMT3L	-2.20143	1.02e-14
TRIM64FP	-2.22083	0.0011907
APC2	-2.22439	1.72e-05
LINC00836	-2.23881	8.47e-09
TRIM63	-2.24013	0.0044396
TLE6	-2.24093	9.35e-07
SEMA6A-AS1	-2.24826	0.000879466
LOC112268140	-2.26313	0.00902993
SLC6A3	-2.2908	0.00011906
CARMIL3	-2.29546	0.00249463
LOC105377641	-2.30471	1.5e-09
RBP4	-2.33316	0.00231118
PLA2G2F	-2.34446	0.000219361
RMST	-2.35334	2.56e-06
LOC101928081	-2.3643	0.000167057
PRR9	-2.36567	0.00165322
PRR35	-2.37914	0.000280053
KCNK12	-2.38675	2.81e-10
ZAR1	-2.39009	0.000488386
LOC107984531	-2.40186	0.00208686
SYCP3	-2.42171	4.96e-05
PAX2	-2.42716	0.00249747
USP6	-2.43702	7.25e-06
ADGRF5	-2.43827	0.00488573
CSH1	-2.45796	2.28e-06
LOC440084	-2.46892	4.89e-10
ACTN3	-2.46895	0.00110698
NCCRP1	-2.46919	2.07e-05
CGAS	-2.47159	1.28e-07
DDX43	-2.47752	6.73e-05
MIR124-1HG	-2.4899	2.01e-09
PRSS21	-2.51229	0.000890229
POU4F3	-2.52698	0.00119833
MEG9	-2.55532	6.53e-05
KHDC3L	-2.5626	0.000692812
MEG3	-2.57883	2.25e-12
ZFP3	-2.58711	2.21e-07
NEFM	-2.59896	1.01e-08
LOC440864	-2.64275	9.06e-09
LOC440311	-2.65543	0.00403732
CTSF	-2.66287	1.27e-15
BEST1	-2.76054	4.28e-05
ABALON	-2.77194	0.00500754
MXRA5Y	-2.81093	0.000613619
DDX55P1	-2.86378	0.000164078
MYL4	-2.87433	0.00426009
LMX1B	-2.90911	5.55e-05
CRIP1	-2.97299	1.4e-06
LOC105371084	-3.01256	1.74e-05
SLC25A3P1	-3.16371	6.19e-07
MED4-AS1	-3.33104	1.44e-05
DPPA5	-3.54015	6.95e-10
DNMT3B	-3.64823	9.04e-31
DMRTB1	-3.73405	1.94e-06
