# Supplementary material for: Reciprocal epigenetic remodeling controls testicular cancer hypersensitivity to hypomethylating agents and chemotherapy
Source: Mol Oncol. 2021 Sep 15;16(3):683–98. doi: 10.1002/1878-0261.13096 (PMC8807365; doi:10.1002/1878-0261.13096)
Supplement: Supplementary file 6 — Table S6. Top 50 positively and negatively enriched gene sets in 2102EP‐DNMT3BKD cells compared to shRNA control cells by GSEA. [file MOL2-16-683-s005.xlsx]

## Sheet: Supplemental Table 6
Supplemental Table 6. Top 50 positively and negatively enriched gene sets in 2102EP-DNMT3BKD cells compared to shRNA control cells by GSEA
Gene sets	NES	NOM p-val	FDR q-val
MIKKELSEN_MEF_HCP_WITH_H3K27ME3	-2.22609	0	0
REACTOME_EUKARYOTIC_TRANSLATION_ELONGATION	-2.15128	0	0.0006163
KEGG_RIBOSOME	-2.13066	0	0.000462225
KORKOLA_CORRELATED_WITH_POU5F1	-2.10139	0	0.00122943
MIKKELSEN_MCV6_HCP_WITH_H3K27ME3	-2.06363	0	0.00153439
REACTOME_RESPONSE_OF_EIF2AK4_GCN2_TO_AMINO_ACID_DEFICIENCY	-2.04629	0	0.00201985
REACTOME_NONSENSE_MEDIATED_DECAY_NMD_	-2.04446	0	0.00184466
MIKKELSEN_NPC_HCP_WITH_H3K27ME3	-2.0377	0	0.00218614
BLANCO_MELO_HUMAN_PARAINFLUENZA_VIRUS_3_INFECTION_A594_CELLS_DN	-2.00117	0	0.00442915
MEISSNER_BRAIN_HCP_WITH_H3_UNMETHYLATED	-1.96985	0	0.00766618
REACTOME_EUKARYOTIC_TRANSLATION_INITIATION	-1.96394	0	0.00769477
MOOTHA_VOXPHOS	-1.96039	0	0.00753119
MEISSNER_NPC_HCP_WITH_H3K4ME2_AND_H3K27ME3	-1.95473	0	0.00778512
HANN_RESISTANCE_TO_BCL2_INHIBITOR_UP	-1.95455	0	0.00734831
MEISSNER_BRAIN_HCP_WITH_H3K27ME3	-1.95286	0	0.0071203
WP_CYTOPLASMIC_RIBOSOMAL_PROTEINS	-1.9493	0	0.00753493
REACTOME_RRNA_PROCESSING	-1.94016	0	0.0082109
REACTOME_SELENOAMINO_ACID_METABOLISM	-1.91893	0	0.0113458
REACTOME_RECEPTOR_TYPE_TYROSINE_PROTEIN_PHOSPHATASES	-1.90662	0	0.0129046
MARTENS_TRETINOIN_RESPONSE_UP	-1.89077	0	0.0160152
MARTORIATI_MDM4_TARGETS_NEUROEPITHELIUM_DN	-1.889	0	0.0158448
BILANGES_SERUM_AND_RAPAMYCIN_SENSITIVE_GENES	-1.88697	0	0.0157968
SCHLESINGER_METHYLATED_DE_NOVO_IN_CANCER	-1.88379	0	0.0163184
REACTOME_SRP_DEPENDENT_COTRANSLATIONAL_PROTEIN_TARGETING_TO_MEMBRANE	-1.86111	0	0.0239889
REACTOME_RESPIRATORY_ELECTRON_TRANSPORT	-1.85791	0	0.0245097
REACTOME_REGULATION_OF_EXPRESSION_OF_SLITS_AND_ROBOS	-1.83572	0	0.0331816
BENPORATH_PRC2_TARGETS	-1.82861	0	0.0355589
FOSTER_KDM1A_TARGETS_UP	-1.81949	0	0.0392982
WP_GABA_RECEPTOR_SIGNALING	-1.81387	0.00146843	0.0409603
MIKKELSEN_MEF_ICP_WITH_H3K27ME3	-1.81021	0	0.0420232
BENPORATH_ES_WITH_H3K27ME3	-1.77548	0	0.0667362
WP_MITOCHONDRIAL_CIV_ASSEMBLY	-1.76755	0	0.0719693
REACTOME_PROTEIN_PROTEIN_INTERACTIONS_AT_SYNAPSES	-1.76591	0	0.0715
WP_OXIDATIVE_PHOSPHORYLATION	-1.76302	0	0.0724626
MADAN_DPPA4_TARGETS	-1.74864	0	0.0856177
BENPORATH_SUZ12_TARGETS	-1.73672	0	0.0982295
WEBER_METHYLATED_HCP_IN_FIBROBLAST_DN	-1.73662	0.00464396	0.0957415
REACTOME_TRANSCRIPTIONAL_REGULATION_OF_PLURIPOTENT_STEM_CELLS	-1.73086	0.00574713	0.101027
HINATA_NFKB_TARGETS_KERATINOCYTE_DN	-1.72966	0.00324149	0.100025
PECE_MAMMARY_STEM_CELL_UP	-1.72494	0	0.103754
REACTOME_ACETYLCHOLINE_NEUROTRANSMITTER_RELEASE_CYCLE	-1.71195	0.0046729	0.118858
REACTOME_RESPIRATORY_ELECTRON_TRANSPORT_ATP_SYNTHESIS_BY_CHEMIOSMOTIC_COUPLING_AND_HEAT_PRODUCTION_BY_UNCOUPLING_PROTEINS_	-1.70868	0	0.120951
REACTOME_ION_HOMEOSTASIS	-1.69935	0.00277778	0.132816
KEGG_TASTE_TRANSDUCTION	-1.69634	0.00747384	0.134805
MIKKELSEN_MCV6_ICP_WITH_H3K27ME3	-1.69617	0.00148588	0.132155
REACTOME_INFLUENZA_INFECTION	-1.69279	0	0.134349
PASINI_SUZ12_TARGETS_UP	-1.68694	0	0.141608
LU_EZH2_TARGETS_UP	-1.68203	0	0.146711
MIKKELSEN_MEF_HCP_WITH_H3_UNMETHYLATED	-1.68023	0	0.146941
NAKAYAMA_SOFT_TISSUE_TUMORS_PCA1_DN	-1.67658	0.0052356	0.150263
ZHANG_ANTIVIRAL_RESPONSE_TO_RIBAVIRIN_DN	1.93493	0	0.0245361
GRAHAM_CML_DIVIDING_VS_NORMAL_QUIESCENT_DN	1.93497	0	0.0249957
PHONG_TNF_RESPONSE_VIA_P38_PARTIAL	1.93843	0	0.0242584
BIOCARTA_PML_PATHWAY	1.93967	0	0.0244684
SEIDEN_ONCOGENESIS_BY_MET	1.94188	0	0.0244569
KANG_AR_TARGETS_UP	1.94286	0.00260417	0.0248173
WP_SMALL_CELL_LUNG_CANCER	1.94319	0	0.0252416
BIOCARTA_HIVNEF_PATHWAY	1.94551	0	0.0254011
WP_EBV_LMP1_SIGNALING	1.94886	0	0.0253152
SENESE_HDAC3_TARGETS_UP	1.94977	0	0.0254744
ONDER_CDH1_SIGNALING_VIA_CTNNB1	1.95591	0	0.0237883
DAZARD_RESPONSE_TO_UV_SCC_UP	1.95786	0	0.0242448
GU_PDEF_TARGETS_UP	1.961	0	0.024281
REN_ALVEOLAR_RHABDOMYOSARCOMA_DN	1.96277	0	0.0244894
BIOCARTA_PITX2_PATHWAY	1.96285	0	0.025113
PID_INTEGRIN1_PATHWAY	1.96419	0	0.0254135
KEGG_NOD_LIKE_RECEPTOR_SIGNALING_PATHWAY	1.96796	0	0.0251278
RASHI_NFKB1_TARGETS	1.96955	0	0.0253214
REACTOME_CROSSLINKING_OF_COLLAGEN_FIBRILS	1.97243	0	0.0253384
WP_TGFBETA_RECEPTOR_SIGNALLING_IN_SKELETAL_DYSPLASIAS	1.97613	0	0.0246151
HUANG_DASATINIB_RESISTANCE_UP	1.97627	0	0.0252975
AMIT_EGF_RESPONSE_60_MCF10A	1.9777	0	0.0254596
ST_ADRENERGIC	1.97919	0	0.0256281
KERLEY_RESPONSE_TO_CISPLATIN_UP	1.9801	0	0.0263434
SENESE_HDAC2_TARGETS_UP	1.98106	0	0.0267984
DACOSTA_UV_RESPONSE_VIA_ERCC3_COMMON_DN	1.99001	0	0.024796
DACOSTA_UV_RESPONSE_VIA_ERCC3_DN	1.99265	0	0.0248759
BLANCO_MELO_INFLUENZA_A_INFECTION_A594_CELLS_UP	2.00062	0	0.0230965
DE_YY1_TARGETS_DN	2.00296	0	0.0235693
KRIEG_HYPOXIA_VIA_KDM3A	2.0045	0	0.0244973
PETROVA_ENDOTHELIUM_LYMPHATIC_VS_BLOOD_DN	2.00998	0	0.0236649
BLANCO_MELO_RESPIRATORY_SYNCYTIAL_VIRUS_INFECTION_A594_CELLS_UP	2.01396	0	0.0238287
BLANCO_MELO_COVID19_BRONCHIAL_EPITHELIAL_CELLS_SARS_COV_2_INFECTION_UP	2.05146	0	0.0150229
PETROVA_PROX1_TARGETS_DN	2.06066	0	0.0137145
ZHENG_FOXP3_TARGETS_IN_THYMUS_UP	2.06307	0	0.013662
GABRIELY_MIR21_TARGETS	2.06954	0	0.0131725
JEON_SMAD6_TARGETS_UP	2.13843	0	0.00401064
SNIJDERS_AMPLIFIED_IN_HEAD_AND_NECK_TUMORS	2.14772	0	0.00366793
SHARMA_PILOCYTIC_ASTROCYTOMA_LOCATION_UP	2.16229	0	0.0029236
WP_PHOTODYNAMIC_THERAPYINDUCED_NFKB_SURVIVAL_SIGNALING	2.17084	0	0.0030008
SANA_TNF_SIGNALING_UP	2.18809	0	0.00186095
GRAHAM_CML_QUIESCENT_VS_CML_DIVIDING_UP	2.20635	0	0.00159962
ZHANG_RESPONSE_TO_IKK_INHIBITOR_AND_TNF_UP	2.23662	0	0.00128827
TIAN_TNF_SIGNALING_VIA_NFKB	2.27989	0	0.00029942
CHIBA_RESPONSE_TO_TSA_DN	2.28639	0	0.000349323
CHARAFE_BREAST_CANCER_LUMINAL_VS_BASAL_DN	2.31294	0	0.000419188
CHARAFE_BREAST_CANCER_LUMINAL_VS_MESENCHYMAL_DN	2.32298	0	0.000523984
CLASPER_LYMPHATIC_VESSELS_DURING_METASTASIS_DN	2.34239	0	0.000698646
REACTOME_INTERLEUKIN_10_SIGNALING	2.36822	0	0
PHONG_TNF_TARGETS_UP	2.38285	0	0
