# Supplementary material for: Reciprocal epigenetic remodeling controls testicular cancer hypersensitivity to hypomethylating agents and chemotherapy
Source: Mol Oncol. 2021 Sep 15;16(3):683–98. doi: 10.1002/1878-0261.13096 (PMC8807365; doi:10.1002/1878-0261.13096)
Supplement: Supplementary file 7 — Table S7. Top 20 predicted transcription factors binding to promoters of downregulated genes in 2102EP‐DNMT3BKD cells. [file MOL2-16-683-s007.xlsx]

## Sheet: Supplemental Table 7
Supplemental Table 7. Top 20 predicted transcription factors binding to promoters of downregulated genes in 2102EP-DNMT3BKD cells.
TF	statistic	pvalue	zscore	max_auc	rela_rank
REST	9.597	8.241e-22	3.426	0.663	0.015
ASCL1	4.216	2.481e-05	2.211	0.913	0.023
EZH2	8.421	3.733e-17	1.683	0.779	0.025
CTCF	18.771	1.3e-78	2.814	0.622	0.029
JARID2	5.371	7.83e-08	1.372	0.747	0.039
RAD21	4.755	1.985e-06	2.392	0.624	0.043
SUZ12	3.831	0.0001276	1.497	0.766	0.047
SMC3	3.407	0.0006579	2.788	0.627	0.049
JMJD6	2.881	0.003964	1.963	0.673	0.054
SUMO1	4.692	2.706e-06	2.978	0.591	0.061
RNF2	2.739	0.006158	1.783	0.664	0.068
KDM2B	4.486	7.259e-06	0.831	0.726	0.071
SNAI2	3.35	0.0008085	1.895	0.597	0.08
WDR5	3.318	0.0009063	0.964	0.649	0.082
E2F1	7.673	1.676e-14	0.558	0.637	0.091
SMC1A	2.414	0.01578	2.8	0.6	0.092
MBD2	3.179	0.001479	1.353	0.605	0.094
CTCFL	3.239	0.001201	1.592	0.593	0.094
NRF1	5.034	4.798e-07	0.539	0.63	0.098
TET3	2.287	0.02221	1.243	0.662	0.098
