# Supplementary material for: Reciprocal epigenetic remodeling controls testicular cancer hypersensitivity to hypomethylating agents and chemotherapy
Source: Mol Oncol. 2021 Sep 15;16(3):683–98. doi: 10.1002/1878-0261.13096 (PMC8807365; doi:10.1002/1878-0261.13096)
Supplement: Supplementary file 8 — Table S8. Differentially expressed genes common to 5‐aza resistant down/cisplatin resistant up, 5‐aza resistant down/DNMT3BKD down, or cisplatin resistant up/DNMT3BKD down with ≥ 1.5 fold‐change and FDR ≤ 0.01. [file MOL2-16-683-s002.xlsx]

## Sheet: Supplemental Table 8
Supplemental Table 8. Differentially expressed genes between 5-aza resistant (AH2A2), cisplatin resistant (C1) and DNMT3BKD cells with > 1.5 fold-change and FDR < .01.
5-aza resistant Down/ Cisplatin resistant (C1) Up_Common Genes	5-aza resistant Down/DNMT3BKD Down_Common Genes	Cisplatin resistant (C1) Up_DNMT3BKD Down_Common Genes
PNCK	PNCK	PNCK
RGN	RGN	RGN
ARRDC2	ARRDC2	ARRDC2
DIRAS1	DIRAS1	DIRAS1
SYCP3	SYCP3	SYCP3
DUXB	DUXB	DUXB
PDE1C	PDE1C	PDE1C
ZNF208	ZNF208	ZNF208
CCDC190	CCDC190	CCDC190
HOXA13	HOXA13	HOXA13
LEUTX	LEUTX	LEUTX
RFPL2	RFPL2	RFPL2
NPW	NPW	NPW
FNDC1	FNDC1	FNDC1
NFE4	NFE4	NFE4
DDX55P1	DDX55P1	DDX55P1
NKX6-1	NKX6-1	NKX6-1
EMILIN1	EMILIN1	EMILIN1
LOC440864	LOC440864	LOC440864
LOC105377641	LOC105377641	LOC105377641
DNMT3B	DNMT3B	DNMT3B
EN1	EN1	EN1
RGS4	RGS4	RGS4
TMEM200A	TMEM200A	TMEM200A
PPFIA3	PPFIA3	PPFIA3
CNTFR	CNTFR	CNTFR
DPPA5	DPPA5	DPPA5
MYH13	MYH13	MYH13
CCR3	CCR3	CCR3
TLE2	TLE2	TLE2
IQSEC2	IQSEC2	IQSEC2
TEX13B	TEX13B	TEX13B
HUS1	HUS1	HUS1
PPP1R1B	PPP1R1B	PPP1R1B
EFNA2	EFNA2	EFNA2
SNTG2	SNTG2	SNTG2
CELF5	CELF5	CELF5
NHLH2	NHLH2	NHLH2
HLA-DOA	HLA-DOA	HLA-DOA
LRP1B	LRP1B	LRP1B
NEFL	NEFL	NEFL
TRPM2	TRPM2	TRPM2
MEIOB	MEIOB	MEIOB
NPY1R	NPY1R	NPY1R
LOC105378061	LOC105378061	LOC105378061
SCNN1B	SCNN1B	SCNN1B
BAIAP3	BAIAP3	BAIAP3
PAX2	PAX2	PAX2
PIANP	PIANP	PIANP
PCSK9	PCSK9	PCSK9
KLF18	KLF18	KLF18
LINC00672	LINC00672	LINC00672
CTSF	CTSF	CTSF
BFSP2-AS1	BFSP2-AS1	BFSP2-AS1
LOC105374528	LOC105374528	LOC105374528
PCSK1N	PCSK1N	PCSK1N
OLFM2	OLFM2	OLFM2
CABP7	CABP7	CABP7
KLHDC8A	KLHDC8A	KLHDC8A
NRN1L	NRN1L	NRN1L
COL9A1	COL9A1	COL9A1
AMPH	AMPH	AMPH
SLC1A6	SLC1A6	SLC1A6
CLEC4D	CLEC4D	CLEC4D
PRAMEF14	PRAMEF14	PRAMEF14
ARX	ARX	ARX
C5orf63	C5orf63	C5orf63
ZNF717	ZNF717	ZNF717
PNMA2	PNMA2	PNMA2
IRX4	IRX4	IRX4
OC90	OC90	OC90
CNTN1	CNTN1	CNTN1
KLF17	KLF17	KLF17
STAR	STAR	STAR
HYAL4	HYAL4	HYAL4
CALCR	CALCR	CALCR
HPDL	HPDL	HPDL
SEMA6D	SEMA6D	SEMA6D
DPPA3P2	DPPA3P2	DPPA3P2
DDX43	DDX43	DDX43
GRIK3	GRIK3	GRIK3
PRAMEF20	PRAMEF20	PRAMEF20
PRPH	PRPH	PRPH
LOC728613	LOC728613	LOC728613
NLRP4	NLRP4	NLRP4
CRIP1	CRIP1	CRIP1
LOC105369791	LOC105369791	LOC105369791
FBXL16	FBXL16	FBXL16
PRRG3	PRRG3	PRRG3
TMEM59L	TMEM59L	TMEM59L
RFPL4A	RFPL4A	RFPL4A
LINC00836	LINC00836	LINC00836
SUN3	SUN3	SUN3
RMST	RMST	RMST
TMEM132D	TMEM132D	TMEM132D
DLK1	DLK1	DLK1
SEMA6B	SEMA6B	SEMA6B
TMEM88	TMEM88	TMEM88
MAPK4	MAPK4	MAPK4
PAX5	PAX5	PAX5
HORMAD1	HORMAD1	HORMAD1
PLK5	PLK5	PLK5
FBXL13	FBXL13	FBXL13
EVPL	EVPL	EVPL
KCNJ8	KCNJ8	KCNJ8
PYCARD	PYCARD	PYCARD
ZNF280D	ZNF280D	ZNF280D
SLC6A3	SLC6A3	SLC6A3
APC2	APC2	APC2
ADGRE1	ADGRE1	ADGRE1
CBFA2T3	CBFA2T3	CBFA2T3
ACTN3	ACTN3	ACTN3
LOC440084	LOC440084	LOC440084
LOC401312	LOC401312	LOC401312
CTNND2	CTNND2	CTNND2
ATP1A3	ATP1A3	ATP1A3
RAB42	RAB42	RAB42
HOXC13	HOXC13	HOXC13
ALPK3	ALPK3	ALPK3
ZFP3	ZFP3	ZFP3
CGAS	CGAS	CGAS
MXRA8	MXRA8	MXRA8
ABCG1	ABCG1	ABCG1
TCHH	TCHH	TCHH
TRIM60	TRIM60	TRIM60
TDRD15	TDRD15	TDRD15
CFAP46	CFAP46	CFAP46
DAB1	DAB1	DAB1
AICDA	AICDA	AICDA
NEFM	NEFM	NEFM
CACNG7	CACNG7	CACNG7
TNNI3	TNNI3	TNNI3
LOC107984531	LOC107984531	LOC107984531
RASGRP2	RASGRP2	RASGRP2
LINC01356	LINC01356	LINC01356
CACNA1B	CACNA1B	CACNA1B
TRH	TRH	TRH
PRRT4	PRRT4	PRRT4
DTX1	DTX1	DTX1
TRIM43	TRIM43	TRIM43
RASEF	RASEF	RASEF
DLX4	DLX4	DLX4
LOC105375785	LOC105375785	LOC105375785
NR5A1	NR5A1	NR5A1
SLC25A3P1	SLC25A3P1	SLC25A3P1
NPTX2	NPTX2	NPTX2
NCCRP1	NCCRP1	NCCRP1
HOXA10	HOXA10	HOXA10
SHANK1	SHANK1	SHANK1
LOC101928081	LOC101928081	LOC101928081
FGF4	FGF4	FGF4
ZC3HAV1L	ZC3HAV1L	ZC3HAV1L
DPPA3	DPPA3	DPPA3
CRLF1	CRLF1	CRLF1
PYCR1	PYCR1	PYCR1
LOC101927811	LOC101927811	LOC101927811
LHFPL4	LHFPL4	LHFPL4
CSMD1	CSMD1	CSMD1
QPCT	QPCT	QPCT
KCNK12	KCNK12	KCNK12
MMEL1	MMEL1	MMEL1
CLEC6A	CLEC6A	CLEC6A
CARMIL3	CARMIL3	CARMIL3
MAST1	MAST1	MAST1
TRPM4	TRPM4	TRPM4
FRG2C	FRG2C	FRG2C
FAM90A27P	FAM90A27P	FAM90A27P
TPRX1	TPRX1	TPRX1
KDM4E	KDM4E	KDM4E
NXPH4	NXPH4	NXPH4
DLL3	DLL3	DLL3
CBLN1	CBLN1	CBLN1
TMEM150C	TMEM150C	TMEM150C
MYH14	MYH14	MYH14
CYP4X1	CYP4X1	CYP4X1
CRYGD	CRYGD	CRYGD
USP6	USP6	USP6
LOC105369655	LOC105369655	LOC105369655
RBP4	RBP4	RBP4
PRKG1	PRKG1	PRKG1
MED4-AS1	MED4-AS1	MED4-AS1
KHDC1L	KHDC1L	KHDC1L
CHST9	CHST9	CHST9
MAGI2	MAGI2	MAGI2
MEG9	MEG9	MEG9
KCNN1	KCNN1	KCNN1
CORO1A	CORO1A	CORO1A
ST8SIA3	ST8SIA3	ST8SIA3
LRRC4B	LRRC4B	LRRC4B
LOC107986294	LOC107986294	LOC107986294
TNFRSF10B	TNFRSF10B	TNFRSF10B
SPON2	SPON2	SPON2
LINC00707	LINC00707	LINC00707
SYCP2	SYCP2	SYCP2
MGC12916	MGC12916	MGC12916
LOC105375795	LOC105375795	LOC105375795
PSORS1C2	PSORS1C2	PSORS1C2
MEG3	MEG3	MEG3
ADAD2	ADAD2	ADAD2
ZNF98	ZNF98	ZNF98
MYRIP	MYRIP	MYRIP
CAMKV	CAMKV	CAMKV
PRR35	PRR35	PRR35
NPTX1	NPTX1	NPTX1
DMRTB1	DMRTB1	DMRTB1
LMX1B	LMX1B	LMX1B
MT1H	MT1H	MT1H
ZNF662	ZNF662	ZNF662
TDRD1	TDRD1	TDRD1
PTH1R	PTH1R	PTH1R
PRAMEF1	PRAMEF1	PRAMEF1
GABRA3	GABRA3	GABRA3
CELF4	CELF4	CELF4
TUBB4A	TUBB4A	TUBB4A
ELAVL3	ELAVL3	ELAVL3
FLRT1	FLRT1	FLRT1
GDF3	GDF3	GDF3
ANKRD45	ZAR1	MBD3L2
ALG1L7P	DCLK3	PRAMEF15
PCDHB15	ZNF723	PCK2
MEFV	TMEM266	DNAH11
ITPK1	SSTR2	ADGRF5
SLC52A1	AARD	SLC38A3
LRRC6	PRSS21	NEURL1
SLC6A11	TLCD3B	TPRX2P
C1RL	ECEL1	MBD3L2B
PRKCG	LINC02700	PHOX2A
NOS2	LOC105372310	PRAP1
KCNK6	DND1	LOC105371026
LINC01181	MXRA5Y	DDR2
GRM2	SNCA	PRSS36
SLC12A8	GPX2
LINC00693	TSTD1
NFIA	FLVCR1-DT
LINC00698	SNTG2-AS1
GLRA4	ZNF727
HSD11B2	LOC105374339
SLC26A10	ZIM2-AS1
C5AR1	NCKAP1L
PIK3R5	COMP
ZNF702P	P2RX2
CLC	SEPTIN3
LOC105374973	SLITRK2
CCDC92B	LNCOG
HSPA1L	MINAR1
KCNC1	KHDC3L
NEFH	LNX1
FGF17	APOC1
BHMT	LINC02587
A2ML1	MATK
ROR2	FABP7
LOC283299	KEL
SYT13	CRYM
PIWIL3	CPLX1
RBFOX1	LOC105373273
HESX1	FOXD3
SLC7A3	CBSL
MYO15B	STAC2
TNXB	KCNC3
C1QL1	CBX8
C14orf132	C10orf95
ZNF534	PRXL2A
TOX3	CSH1
ZSCAN4	DNMT3L
GUCY2C	SCARA5
NLRP10	BST2
LOC105369673	LINC00937
LOC105374527	LOC102724859
EDNRA	ALX4
PDE4C	CSH2
TUBBP5	ACP3
RUNDC3A-AS1	MIF-AS1
GHRL	TLE6
LOC102724788	FAM9C
PTPN5	FOXD3-AS1
TSPAN7	COL6A6
CRYBA4	MNX1
GRIK2
RYR1
RASIP1
LOC105369329
PCDHGA1
ZNF467
SLC38A4
MIR548XHG
ADGRG5
CAPN12
FCGBP
CIITA
EPHA4
LOC107984393
PRRT1B
MAFA
ADAMTS2
REM2
SMTNL2
TRIM49B
GPRC5C
CPAMD8
PSMD5
IRX3
LOC105373181
NMNAT2
GNAO1
MT1G
WNT3A
GALR2
LOC105370092
CLDN9
SLC17A9
PIEZO2
VSTM4
MIR9-3HG
PRR36
CSRP1
BFSP2
FRMPD4
NGFR
LINC00960
TMEM179
CACNA1H
PRMT8
LRRC56
OR1J2
KIT
LOC105378963
UCA1
ZNF439
LBX1-AS1
GLI1
FBN3
ZNF157
GRIA1
PTGS2
USH2A
LHFPL6
AGER
LOC102724621
IL21R
PCDHGA5
RNF150
OLIG3
CMKLR1
CD79B
FMOD
SLC44A5
ECHDC3
MXRA5
EPHB3
FAM53A
ADGRE2
TDRD9
RBP7
CPNE9
TRHDE
ITGB2
OTOF
TRANK1
EPB41L3
LEMD1-AS1
TEKT2
OR3A1
DMBX1
PPM1E
GRIN2A
TRIM51
FZD10
BCL11B
NELL2
BAIAP2L2
KIF25-AS1
LAMA3
SLC30A2
SP4
PCDHGA4
ADAMTS17
C9orf135
PPP1R17
CLCNKB
LOC105374338
TREML2
ADCYAP1R1
LOC105374811
RERGL
COLEC12
SLIT1
FZD10-AS1
NRROS
PRRX2
LOC107986852
DISP3
ATP2A3
ADCY1
GRID1
RAD21L1
ZNF571-AS1
IGSF21
DOCK6
DUSP23
CDK18
GSG1L
MCF2L
LOC100507351
HOXB1
ZNF676
DOC2A
SP7
MDGA1
COL5A3
TMEM178B
C1S
TCF7L1
SLC27A6
CTB-41I6.1
DYRK3
ALOX12
IFNE
PPP4R3C
ZNF528
LINC01162
ADGRE5
ISM1-AS1
SLC29A4
GUSBP5
SHE
PALM
TEX13C
PIK3C2B
LOC105371480
CR1L
CEND1
MPZ
NGEF
HS3ST3B1
CCDC3
ACP5
CA4
ISLR
KLK7
TNK1
SLC8A2
RFPL1S
GNAZ
MOGAT3
SERPINI1
TMEM38A
SUSD3
ZMAT1
THBS4
TCL1A
ARL4D
DPY19L2P1
LRFN1
TIGD4
CSMD2
LOC105379549
MIR31HG
LOC112268292
ZNF878
KCNA3
CNMD
PDGFA
LOC284581
OPCML
HOXC10
KIRREL2
CEMIP
XIST
ADGRG2
GABRD
C1RL-AS1
BIN2
MGST2
C1orf167
NLRP11
TRIM49C
PID1
RAI2
ANKRD44
SLC6A8
DPF1
SMPD3
ST13P13
ZNF483
TBX18
DLGAP3
ZNF415
LOC105379151
LOC105371453
LRMP
ZNF729
SUSD4
CCDC184
PRAMEF6
NME5
CPLX2
C4orf51
ANKLE1
P2RX1
TTC22
PCDHB9
CD70
HHLA1
SBK1
CRMP1
GNG7
FGF10
LOC105376987
MAFB
FGF16
TFPI
MAPK11
ZNF204P
RASGRP4
HCG15
GIPC3
STK32B
KIF1A
SEZ6L
HCG11
PCDHB12
LOC105369669
FNDC10
RBMXL2
FAM124A
CLIP3
SULF1
LOC100419928
KCNN2
NPIPA2
ZNF469
LOC645752
PLPP1
LOC102724861
CHRNA3
LOC105377406
TCEAL3
ABCA2
SBSPON
TRIM48
GPC3
DOC2B
KCNQ3
NOVA1
NMU
LOC105370991
IDH1
SEMA4A
VSIG2
PCDHGB3
PCDHGC3
PPIAP46
TMEM232
SEMA3F
BCL6B
NSG1
RIMKLA
DCHS1
KCND2
TRIM46
HPSE
ATP8B3
SKIL
SLC24A3
ATP2B3
RPL10L
ZBTB3
NCAN
RIMS4
COL24A1
DNTT
LOC101928012
PLVAP
PLPPR4
USP32P1
TIMP4
SLIT2
CCDC152
OR3A2
SPTBN4
SLC45A1
NRK
EPHB2
B4GALNT2
TBC1D23
BHLHE23
SNAI1P1
PZP
SUMO1P1
CRYBG1
TMEM88B
FAM222A
TBC1D8B
TEX15
MYBPC2
LOC107987104
TMEM37
ITGAL
SATB1
VWA3B
KCP
MAST3
NRXN2
ACKR3
ZNF22
EYA2
RFX2
BICDL2
ST8SIA5
RYR3
SPIB
CCNA1
THEM6
DCHS2
CYBA
LOC105375156
KLK6
C1R
SUSD5
RBFOX3
PKP1
MMRN2
DOCK2
UNC5B
LOC105376922
NUDT10
MFSD6
PRR29
SH3RF3
CEP135
PLIN4
MDGA2
CD33
NXPH3
RGS16
FGF11
GPX7
ZNF454
NFATC4
NOS1
LOC107985276
TRIM43B
LRRC8C
KCND1
SYNGR3
RERG
SLC16A7
SYT2
DNAAF3
GDF6
CACNA1E
SYT10
HIF3A
LOC101928543
KCNA2
ANKRD35
HENMT1
NPAS1
DACT3
DNAJA4
TRPV6
EVC2
TAF7L
RAB37
RASAL1
TFCP2L1
ABCA1
SLC8A3
LOC101928254
SCIN
LOC647070
RASD2
IGSF1
NOVA2
PNMA5
MAEL
SDR42E1
CHD3
SYPL2
LINC02361
HMCN1
ESYT3
APOB
ARHGAP4
LOC107984398
LOC105373436
CECR7
ISOC2
CENPVL3
TRG-AS1
SRSF11P1
TMEM74
MAPT
ALX3
CTXN1
MAMSTR
TEX13D
EFNB3
DUSP26
WIPF3
APLP1
MYT1
SCNN1D
LOC107987166
SCUBE1
F11
C11orf86
LOC105374678
SLC32A1
MAP4K1
SV2B
VPS9D1-AS1
MAP10
RNF227
TENM1
BNIP3
GJA4
TSPYL2
SOX30
ARL10
ZNF281
RAMP1
TPTEP1
CD248
UNC79
LOC101059906
SH3GL3
PCDHGC4
LOC105377675
TMEM35A
RHBDL3
ADAMTS4
PCDHB17P
EDNRB
RSPO1
GRIN2B
HR
RAB6B
NLRP7
MYCT1
UBXN10
ZNF578
LRRIQ3
IL34
TRIM53CP
DPYSL5
LRRN4
PLPPR3
KBTBD11
PLD5
GNG4
DGKB
PPP2R2C
LRRC34
ATP1B2
NRG2
HSPA1A
SCAMP5
TRIM51FP
PCDHGB2
JPH4
CYYR1
FOXN4
ICOSLG
LINC01132
RPH3AL
CCDC160
LOC107985075
SLC17A7
TRIM53AP
LELP1
GRIA3
CRYGB
PELI1
CELF3
MEIS3
ABLIM2
MIAT
JAZF1
IGFL2
ARRDC4
INHBB
CCDC151
LOC100420863
SLC7A8
NEB
ASGR1
PTPN7
MGARP
CASKIN1
TRIM51EP
STAG3
ZFR2
LINC01559
PRAMEF2
ACAP1
TSSC2
SMIM24
JAG2
SRCIN1
MFSD6L
GLIS1
HLA-F
ACTL8
PCDHGA2
ACSS1
TSPOAP1
ABCG2
LANCL3
ADGRD1
EPHA3
KCNT2
PTPRS
SFRP5
MYD88
PDE2A
TBX4
MN1
LOC105378005
PLCG2
TMSB15A
HRH3
CACNB4
MAOB
LOC102723324
KCNH8
LILRB1
NUDT11
BLACAT1
RARRES2
HOMER2
ADAMTS1
DSCAM
DGKI
SLC5A5
NFIX
ELAVL4
CADM3
TRIM49
PNMA8B
UMODL1
AADACL3
CRYGEP
RFPL4B
MT1L
CACNG8
SYT3
NLRP2
HCN2
PCDH19
GRIK5
SDK1
ZNF844
RPL3L
VGLL2
CCDC80
TRABD2A
DOCK10
RTL9
HTATIP2
PRODH
TTC34
PCDHB10
RAB29
NCR1
CD52
LDB2
COL14A1
SOX8
EFEMP2
PKD1L1
EGFL6
LINC02570
CD19
PAQR5
IGLON5
TTYH2
GATA5
ZNF528-AS1
SDHAF4
RASD1
LY6H
EP300-AS1
TMEM170B
CAMK1D
LOC107985541
KCNA5
WSCD2
MGAT4A
LOC105370482
GOLGA6C
SSTR1
TMEM121
GPC2
NOTCH4
LOC105373202
ZSWIM5
LOC105378730
PRSS16
PCDH9
OR1F1
LINC02289
TTYH1
C3orf18
LOC644554
SLC13A5
BRWD3
PLPPR2
ATP6V1C2
PCDHB3
CR2
PLEKHH3
TTN
LOC112268164
RNF212
SLITRK1
ARHGAP6
MYO1F
PCDHA1
PPP2R2B
JAK3
ETV5
ACSL6
RADIL
KCNB1
CCND2
UGP2
SLC34A2
PKDCC
SYT17
PLEKHA4
CRTAC1
TMEM145
LOC101927536
EFCAB13
NNT
TRIM64
GPM6B
KSR2
C2orf50
IRF8
SOX11
TMEM132B
PPP1R14C
C1orf127
LINC01896
PDZD4
CD24P4
SV2C
ZNF490
CACNA1C-AS2
BTBD6P1
PTGS1
C1orf94
PPFIA4
PYGM
PRAMEF12
LPAR1
SALL3
HAS1
ATCAY
AGMAT
NOTCH3
CXCL16
NPL
CALHM2
DCAF12L1
PCDHGA6
GATM
PLXDC1
LOC105372233
JPH3
TRHDE-AS1
HEYL
USP44
DPP10
DUSP9
ZNF600
VAV1
GRIA2
CAMK2N2
FGF23
PTCH2
CIART
RPRML
SLC25A53
HAPLN1
PDE12
ARNT2
CBR1
