# Supplementary material for: Reciprocal epigenetic remodeling controls testicular cancer hypersensitivity to hypomethylating agents and chemotherapy
Source: Mol Oncol. 2021 Sep 15;16(3):683–98. doi: 10.1002/1878-0261.13096 (PMC8807365; doi:10.1002/1878-0261.13096)
Supplement: Supplementary file 9 — Table S9. Overlap analysis results between genes common to 5‐aza resistant down/cisplatin resistant up, 5‐aza resistant down/DNMT3BKD down, or cisplatin resistant up/DNMT3BKD down versus the MSigDB C2 collection of curated gene sets. Top 20 based on p value are presented. [file MOL2-16-683-s009.xlsx]

## Sheet: Supplemental Table 9
Supplemental Table 9. Overlap analysis results between genes common to 5-aza resistant down/cisplatin resistant up, 5-aza resistant down/DNMT3BKD down, or cisplatin resistant up/DNMT3BKD down and the MSigDB C2 collection of curated gene sets.
5-aza resistant down/cisplatin resistant up Gene set	p value	odds ratio		5-aza resistant down/DNMT3BKD down Gene set	p value	odds ratio		Cisplatin resistant up/DNMT3BKD down Gene set	p value	odds ratio
MIKKELSEN_MEF_HCP_WITH_H3K27ME3	7.59e-29	4.28399		MIKKELSEN_MEF_HCP_WITH_H3K27ME3	4.5e-12	4.68186		BENPORATH_ES_WITH_H3K27ME3	5.88e-12	3.8743
BENPORATH_ES_WITH_H3K27ME3	6.08e-24	2.95598		BENPORATH_SUZ12_TARGETS	5.19e-12	3.664		BENPORATH_EED_TARGETS	2.63e-10	3.62286
BENPORATH_SUZ12_TARGETS	8.76e-22	2.90584		BENPORATH_ES_WITH_H3K27ME3	5.2e-12	3.55877		BENPORATH_SUZ12_TARGETS	4.89e-10	3.60126
MIKKELSEN_MCV6_HCP_WITH_H3K27ME3	3.76e-20	4.0291		BENPORATH_PRC2_TARGETS	6.04e-11	4.21903		MIKKELSEN_MEF_HCP_WITH_H3K27ME3	2.2e-09	4.38321
MIKKELSEN_NPC_HCP_WITH_H3K27ME3	3.85e-14	3.6893		BENPORATH_EED_TARGETS	1.47e-10	3.37714		BENPORATH_PRC2_TARGETS	3.99e-09	4.1278
MEISSNER_NPC_HCP_WITH_H3K4ME2_AND_H3K27ME3	2.92e-13	3.53169		MEISSNER_BRAIN_HCP_WITH_H3K27ME3	7.09e-08	5.20481		MEISSNER_BRAIN_HCP_WITH_H3K27ME3	9e-07	5.15147
BENPORATH_EED_TARGETS	1.12e-12	2.27987		MIKKELSEN_MCV6_HCP_WITH_H3K27ME3	3.39e-07	3.90002		MEISSNER_NPC_HCP_WITH_H3K4ME2	1.82e-06	3.77244
BENPORATH_PRC2_TARGETS	1.29e-12	2.67802		MIKKELSEN_NPC_HCP_WITH_H3K27ME3	5.7e-07	4.26038		MIKKELSEN_MCV6_HCP_WITH_H3K27ME3	5.18e-06	3.79217
MEISSNER_NPC_HCP_WITH_H3K4ME2	4.25e-12	2.91877		MEISSNER_NPC_HCP_WITH_H3K4ME2	6.44e-07	3.61816		MARTENS_TRETINOIN_RESPONSE_UP	1.18e-05	2.80329
REACTOME_NEURONAL_SYSTEM	1.65e-11	3.05921		MEISSNER_NPC_HCP_WITH_H3K4ME2_AND_H3K27ME3	3.12e-06	3.9347		MIKKELSEN_NPC_HCP_WITH_H3K27ME3	1.71e-05	3.97784
MARTENS_TRETINOIN_RESPONSE_UP	2.37e-10	2.24207		MARTENS_TRETINOIN_RESPONSE_UP	1.54e-05	2.58778		MEISSNER_NPC_HCP_WITH_H3K4ME2_AND_H3K27ME3	2.09e-05	3.90539
MEISSNER_NPC_HCP_WITH_H3_UNMETHYLATED	3.25e-10	2.59368		HANN_RESISTANCE_TO_BCL2_INHIBITOR_UP	0.0001499	11.3196		LEIN_MIDBRAIN_MARKERS	6.43e-05	7.74948
RIGGI_EWING_SARCOMA_PROGENITOR_UP	1.25e-09	2.73834		LEIN_MIDBRAIN_MARKERS	0.00019844	6.41377		RORIE_TARGETS_OF_EWSR1_FLI1_FUSION_DN	0.000319847	14.0597
MEISSNER_BRAIN_HCP_WITH_H3K4ME3_AND_H3K27ME3	2.92e-09	2.01441		MATZUK_MATERNAL_EFFECT	0.00022669	34.8636		REACTOME_ACTIVATED_NOTCH1_TRANSMITS_SIGNAL_TO_THE_NUCLEUS	0.000477976	12.4916
MEISSNER_BRAIN_HCP_WITH_H3K27ME3	1.35e-08	3.12861		MIKKELSEN_MEF_HCP_WITH_H3_UNMETHYLATED	0.00058585	3.48996		SCHLESINGER_METHYLATED_DE_NOVO_IN_CANCER	0.000640373	6.20814
MARTORIATI_MDM4_TARGETS_NEUROEPITHELIUM_DN	5.62e-07	3.50813		RORIE_TARGETS_OF_EWSR1_FLI1_FUSION_DN	0.00063464	11.6567		PID_NOTCH_PATHWAY	0.000678793	7.83244
PEREZ_TP63_TARGETS	9.15e-07	2.49074		REACTOME_NEURONAL_SYSTEM	0.00085995	2.71525		HANN_RESISTANCE_TO_BCL2_INHIBITOR_UP	0.000854139	10.5375
VERHAAK_GLIOBLASTOMA_PRONEURAL	1.14e-06	3.26242		KORKOLA_CORRELATED_WITH_POU5F1	0.00106582	9.99304		PEREZ_TP53_AND_TP63_TARGETS	0.000893705	3.86572
REACTOME_PROTEIN_PROTEIN_INTERACTIONS_AT_SYNAPSES	1.58e-06	4.57888		MIKKELSEN_IPS_HCP_WITH_H3_UNMETHYLATED	0.001283	5.40762		PEREZ_TP63_TARGETS	0.0011756	3.00841
PEREZ_TP53_AND_TP63_TARGETS	7.86e-06	2.82471		PID_NOTCH_PATHWAY	0.00152465	6.49231		MIKKELSEN_ES_ICP_WITH_H3K4ME3_AND_H3K27ME3	0.00123065	4.61407
